# Supplementary material for: The size of larval rearing container modulates the effects of diet amount and larval density on larval development in Aedes aegypti
Source: PLoS One. 2023 Jan 25;18(1):e0280736. doi: 10.1371/journal.pone.0280736 (PMC9876358; doi:10.1371/journal.pone.0280736)
Supplement: S1 Dataset — ID = individual mosquito ID, Container = Container Size (Large/Medium/Small), Density = Density (Low/High), Number = Replicate Tray, Day = Day post hatch that mosquito emerged as adult. (CSV) [file pone.0280736.s004.csv]

ID	Container	Density	Number	Replicate	Day
1	Small	Low	1	1	6
2	Small	Low	1	1	6
3	Small	Low	1	1	6
192	Small	Low	1	1	7
193	Small	Low	1	1	7
194	Small	Low	1	1	7
195	Small	Low	1	1	7
196	Small	Low	1	1	7
197	Small	Low	1	1	7
198	Small	Low	1	1	7
199	Small	Low	1	1	7
200	Small	Low	1	1	7
201	Small	Low	1	1	7
202	Small	Low	1	1	7
203	Small	Low	1	1	7
204	Small	Low	1	1	7
205	Small	Low	1	1	7
206	Small	Low	1	1	7
956	Small	Low	1	1	8
957	Small	Low	1	1	8
7892	Small	Low	1	1	12
7893	Small	Low	1	1	12
4	Small	Low	2	2	6
207	Small	Low	2	2	7
208	Small	Low	2	2	7
209	Small	Low	2	2	7
210	Small	Low	2	2	7
211	Small	Low	2	2	7
212	Small	Low	2	2	7
213	Small	Low	2	2	7
214	Small	Low	2	2	7
215	Small	Low	2	2	7
216	Small	Low	2	2	7
217	Small	Low	2	2	7
218	Small	Low	2	2	7
219	Small	Low	2	2	7
220	Small	Low	2	2	7
958	Small	Low	2	2	8
959	Small	Low	2	2	8
960	Small	Low	2	2	8
961	Small	Low	2	2	8
962	Small	Low	2	2	8
2094	Small	Low	2	2	9
4517	Small	Low	2	2	10
5	Small	Low	3	3	6
6	Small	Low	3	3	6
7	Small	Low	3	3	6
8	Small	Low	3	3	6
9	Small	Low	3	3	6
10	Small	Low	3	3	6
11	Small	Low	3	3	6
12	Small	Low	3	3	6
13	Small	Low	3	3	6
14	Small	Low	3	3	6
221	Small	Low	3	3	7
222	Small	Low	3	3	7
223	Small	Low	3	3	7
224	Small	Low	3	3	7
225	Small	Low	3	3	7
226	Small	Low	3	3	7
227	Small	Low	3	3	7
228	Small	Low	3	3	7
963	Small	Low	3	3	8
15	Small	Low	4	4	6
16	Small	Low	4	4	6
17	Small	Low	4	4	6
18	Small	Low	4	4	6
19	Small	Low	4	4	6
20	Small	Low	4	4	6
21	Small	Low	4	4	6
22	Small	Low	4	4	6
23	Small	Low	4	4	6
24	Small	Low	4	4	6
25	Small	Low	4	4	6
26	Small	Low	4	4	6
229	Small	Low	4	4	7
230	Small	Low	4	4	7
231	Small	Low	4	4	7
232	Small	Low	4	4	7
233	Small	Low	4	4	7
234	Small	Low	4	4	7
235	Small	Low	4	4	7
964	Small	Low	4	4	8
27	Small	Low	5	5	6
28	Small	Low	5	5	6
29	Small	Low	5	5	6
236	Small	Low	5	5	7
237	Small	Low	5	5	7
238	Small	Low	5	5	7
239	Small	Low	5	5	7
240	Small	Low	5	5	7
241	Small	Low	5	5	7
242	Small	Low	5	5	7
243	Small	Low	5	5	7
244	Small	Low	5	5	7
245	Small	Low	5	5	7
246	Small	Low	5	5	7
247	Small	Low	5	5	7
248	Small	Low	5	5	7
965	Small	Low	5	5	8
966	Small	Low	5	5	8
967	Small	Low	5	5	8
2095	Small	Low	5	5	9
249	Small	High	1	6	7
250	Small	High	1	6	7
251	Small	High	1	6	7
968	Small	High	1	6	8
969	Small	High	1	6	8
970	Small	High	1	6	8
971	Small	High	1	6	8
972	Small	High	1	6	8
973	Small	High	1	6	8
974	Small	High	1	6	8
975	Small	High	1	6	8
976	Small	High	1	6	8
977	Small	High	1	6	8
978	Small	High	1	6	8
979	Small	High	1	6	8
980	Small	High	1	6	8
981	Small	High	1	6	8
982	Small	High	1	6	8
983	Small	High	1	6	8
984	Small	High	1	6	8
985	Small	High	1	6	8
986	Small	High	1	6	8
987	Small	High	1	6	8
988	Small	High	1	6	8
989	Small	High	1	6	8
990	Small	High	1	6	8
991	Small	High	1	6	8
992	Small	High	1	6	8
993	Small	High	1	6	8
994	Small	High	1	6	8
995	Small	High	1	6	8
996	Small	High	1	6	8
997	Small	High	1	6	8
998	Small	High	1	6	8
999	Small	High	1	6	8
1000	Small	High	1	6	8
2096	Small	High	1	6	9
2097	Small	High	1	6	9
2098	Small	High	1	6	9
2099	Small	High	1	6	9
2100	Small	High	1	6	9
2101	Small	High	1	6	9
2102	Small	High	1	6	9
2103	Small	High	1	6	9
2104	Small	High	1	6	9
2105	Small	High	1	6	9
2106	Small	High	1	6	9
2107	Small	High	1	6	9
2108	Small	High	1	6	9
2109	Small	High	1	6	9
2110	Small	High	1	6	9
2111	Small	High	1	6	9
2112	Small	High	1	6	9
2113	Small	High	1	6	9
2114	Small	High	1	6	9
2115	Small	High	1	6	9
2116	Small	High	1	6	9
2117	Small	High	1	6	9
2118	Small	High	1	6	9
2119	Small	High	1	6	9
2120	Small	High	1	6	9
4518	Small	High	1	6	10
4519	Small	High	1	6	10
4520	Small	High	1	6	10
4521	Small	High	1	6	10
4522	Small	High	1	6	10
4523	Small	High	1	6	10
4524	Small	High	1	6	10
4525	Small	High	1	6	10
4526	Small	High	1	6	10
4527	Small	High	1	6	10
6311	Small	High	1	6	11
6312	Small	High	1	6	11
6313	Small	High	1	6	11
6314	Small	High	1	6	11
6315	Small	High	1	6	11
6316	Small	High	1	6	11
6317	Small	High	1	6	11
6318	Small	High	1	6	11
6319	Small	High	1	6	11
6320	Small	High	1	6	11
6321	Small	High	1	6	11
6322	Small	High	1	6	11
6323	Small	High	1	6	11
6324	Small	High	1	6	11
6325	Small	High	1	6	11
6326	Small	High	1	6	11
6327	Small	High	1	6	11
6328	Small	High	1	6	11
6329	Small	High	1	6	11
6330	Small	High	1	6	11
6331	Small	High	1	6	11
6332	Small	High	1	6	11
6333	Small	High	1	6	11
6334	Small	High	1	6	11
6335	Small	High	1	6	11
6336	Small	High	1	6	11
6337	Small	High	1	6	11
6338	Small	High	1	6	11
6339	Small	High	1	6	11
7894	Small	High	1	6	12
7895	Small	High	1	6	12
7896	Small	High	1	6	12
7897	Small	High	1	6	12
7898	Small	High	1	6	12
7899	Small	High	1	6	12
7900	Small	High	1	6	12
7901	Small	High	1	6	12
7902	Small	High	1	6	12
7903	Small	High	1	6	12
7904	Small	High	1	6	12
7905	Small	High	1	6	12
7906	Small	High	1	6	12
7907	Small	High	1	6	12
9237	Small	High	1	6	13
9238	Small	High	1	6	13
9239	Small	High	1	6	13
9240	Small	High	1	6	13
9241	Small	High	1	6	13
9242	Small	High	1	6	13
9738	Small	High	1	6	14
9739	Small	High	1	6	14
10318	Small	High	1	6	17
10375	Small	High	1	6	18
10408	Small	High	1	6	19
252	Small	High	2	7	7
253	Small	High	2	7	7
254	Small	High	2	7	7
255	Small	High	2	7	7
256	Small	High	2	7	7
1001	Small	High	2	7	8
1002	Small	High	2	7	8
1003	Small	High	2	7	8
1004	Small	High	2	7	8
1005	Small	High	2	7	8
1006	Small	High	2	7	8
1007	Small	High	2	7	8
1008	Small	High	2	7	8
1009	Small	High	2	7	8
1010	Small	High	2	7	8
1011	Small	High	2	7	8
1012	Small	High	2	7	8
1013	Small	High	2	7	8
1014	Small	High	2	7	8
1015	Small	High	2	7	8
1016	Small	High	2	7	8
1017	Small	High	2	7	8
1018	Small	High	2	7	8
1019	Small	High	2	7	8
1020	Small	High	2	7	8
1021	Small	High	2	7	8
1022	Small	High	2	7	8
1023	Small	High	2	7	8
1024	Small	High	2	7	8
2121	Small	High	2	7	9
2122	Small	High	2	7	9
2123	Small	High	2	7	9
2124	Small	High	2	7	9
2125	Small	High	2	7	9
2126	Small	High	2	7	9
2127	Small	High	2	7	9
2128	Small	High	2	7	9
2129	Small	High	2	7	9
2130	Small	High	2	7	9
2131	Small	High	2	7	9
2132	Small	High	2	7	9
2133	Small	High	2	7	9
2134	Small	High	2	7	9
2135	Small	High	2	7	9
2136	Small	High	2	7	9
2137	Small	High	2	7	9
2138	Small	High	2	7	9
4528	Small	High	2	7	10
4529	Small	High	2	7	10
4530	Small	High	2	7	10
4531	Small	High	2	7	10
4532	Small	High	2	7	10
4533	Small	High	2	7	10
4534	Small	High	2	7	10
4535	Small	High	2	7	10
4536	Small	High	2	7	10
4537	Small	High	2	7	10
4538	Small	High	2	7	10
4539	Small	High	2	7	10
4540	Small	High	2	7	10
4541	Small	High	2	7	10
4542	Small	High	2	7	10
4543	Small	High	2	7	10
4544	Small	High	2	7	10
4545	Small	High	2	7	10
4546	Small	High	2	7	10
4547	Small	High	2	7	10
4548	Small	High	2	7	10
4549	Small	High	2	7	10
6340	Small	High	2	7	11
6341	Small	High	2	7	11
6342	Small	High	2	7	11
6343	Small	High	2	7	11
6344	Small	High	2	7	11
6345	Small	High	2	7	11
6346	Small	High	2	7	11
6347	Small	High	2	7	11
6348	Small	High	2	7	11
6349	Small	High	2	7	11
6350	Small	High	2	7	11
6351	Small	High	2	7	11
6352	Small	High	2	7	11
6353	Small	High	2	7	11
6354	Small	High	2	7	11
6355	Small	High	2	7	11
6356	Small	High	2	7	11
6357	Small	High	2	7	11
6358	Small	High	2	7	11
6359	Small	High	2	7	11
6360	Small	High	2	7	11
7908	Small	High	2	7	12
7909	Small	High	2	7	12
7910	Small	High	2	7	12
7911	Small	High	2	7	12
7912	Small	High	2	7	12
7913	Small	High	2	7	12
7914	Small	High	2	7	12
7915	Small	High	2	7	12
7916	Small	High	2	7	12
9243	Small	High	2	7	13
9244	Small	High	2	7	13
9245	Small	High	2	7	13
9246	Small	High	2	7	13
9247	Small	High	2	7	13
9248	Small	High	2	7	13
9249	Small	High	2	7	13
9740	Small	High	2	7	14
9741	Small	High	2	7	14
9742	Small	High	2	7	14
9743	Small	High	2	7	14
9744	Small	High	2	7	14
10376	Small	High	2	7	18
257	Small	High	3	8	7
258	Small	High	3	8	7
259	Small	High	3	8	7
260	Small	High	3	8	7
261	Small	High	3	8	7
262	Small	High	3	8	7
263	Small	High	3	8	7
264	Small	High	3	8	7
265	Small	High	3	8	7
266	Small	High	3	8	7
1025	Small	High	3	8	8
1026	Small	High	3	8	8
1027	Small	High	3	8	8
1028	Small	High	3	8	8
1029	Small	High	3	8	8
1030	Small	High	3	8	8
1031	Small	High	3	8	8
1032	Small	High	3	8	8
1033	Small	High	3	8	8
1034	Small	High	3	8	8
1035	Small	High	3	8	8
1036	Small	High	3	8	8
1037	Small	High	3	8	8
1038	Small	High	3	8	8
1039	Small	High	3	8	8
1040	Small	High	3	8	8
1041	Small	High	3	8	8
1042	Small	High	3	8	8
1043	Small	High	3	8	8
2139	Small	High	3	8	9
2140	Small	High	3	8	9
2141	Small	High	3	8	9
2142	Small	High	3	8	9
2143	Small	High	3	8	9
2144	Small	High	3	8	9
2145	Small	High	3	8	9
2146	Small	High	3	8	9
2147	Small	High	3	8	9
2148	Small	High	3	8	9
2149	Small	High	3	8	9
2150	Small	High	3	8	9
2151	Small	High	3	8	9
2152	Small	High	3	8	9
2153	Small	High	3	8	9
2154	Small	High	3	8	9
2155	Small	High	3	8	9
2156	Small	High	3	8	9
2157	Small	High	3	8	9
2158	Small	High	3	8	9
2159	Small	High	3	8	9
2160	Small	High	3	8	9
4550	Small	High	3	8	10
4551	Small	High	3	8	10
4552	Small	High	3	8	10
4553	Small	High	3	8	10
4554	Small	High	3	8	10
4555	Small	High	3	8	10
4556	Small	High	3	8	10
4557	Small	High	3	8	10
4558	Small	High	3	8	10
4559	Small	High	3	8	10
4560	Small	High	3	8	10
4561	Small	High	3	8	10
4562	Small	High	3	8	10
4563	Small	High	3	8	10
4564	Small	High	3	8	10
4565	Small	High	3	8	10
4566	Small	High	3	8	10
4567	Small	High	3	8	10
4568	Small	High	3	8	10
6361	Small	High	3	8	11
6362	Small	High	3	8	11
6363	Small	High	3	8	11
6364	Small	High	3	8	11
6365	Small	High	3	8	11
6366	Small	High	3	8	11
6367	Small	High	3	8	11
6368	Small	High	3	8	11
6369	Small	High	3	8	11
6370	Small	High	3	8	11
6371	Small	High	3	8	11
6372	Small	High	3	8	11
6373	Small	High	3	8	11
6374	Small	High	3	8	11
6375	Small	High	3	8	11
6376	Small	High	3	8	11
6377	Small	High	3	8	11
7917	Small	High	3	8	12
7918	Small	High	3	8	12
7919	Small	High	3	8	12
7920	Small	High	3	8	12
7921	Small	High	3	8	12
9250	Small	High	3	8	13
9251	Small	High	3	8	13
9252	Small	High	3	8	13
9253	Small	High	3	8	13
10238	Small	High	3	8	16
267	Small	High	4	9	7
268	Small	High	4	9	7
269	Small	High	4	9	7
270	Small	High	4	9	7
271	Small	High	4	9	7
1044	Small	High	4	9	8
1045	Small	High	4	9	8
1046	Small	High	4	9	8
1047	Small	High	4	9	8
1048	Small	High	4	9	8
1049	Small	High	4	9	8
1050	Small	High	4	9	8
1051	Small	High	4	9	8
1052	Small	High	4	9	8
1053	Small	High	4	9	8
1054	Small	High	4	9	8
1055	Small	High	4	9	8
1056	Small	High	4	9	8
1057	Small	High	4	9	8
1058	Small	High	4	9	8
1059	Small	High	4	9	8
1060	Small	High	4	9	8
1061	Small	High	4	9	8
1062	Small	High	4	9	8
1063	Small	High	4	9	8
2161	Small	High	4	9	9
2162	Small	High	4	9	9
2163	Small	High	4	9	9
2164	Small	High	4	9	9
2165	Small	High	4	9	9
2166	Small	High	4	9	9
2167	Small	High	4	9	9
2168	Small	High	4	9	9
2169	Small	High	4	9	9
2170	Small	High	4	9	9
2171	Small	High	4	9	9
2172	Small	High	4	9	9
2173	Small	High	4	9	9
2174	Small	High	4	9	9
2175	Small	High	4	9	9
2176	Small	High	4	9	9
2177	Small	High	4	9	9
2178	Small	High	4	9	9
2179	Small	High	4	9	9
2180	Small	High	4	9	9
2181	Small	High	4	9	9
2182	Small	High	4	9	9
2183	Small	High	4	9	9
4569	Small	High	4	9	10
4570	Small	High	4	9	10
4571	Small	High	4	9	10
4572	Small	High	4	9	10
4573	Small	High	4	9	10
4574	Small	High	4	9	10
4575	Small	High	4	9	10
4576	Small	High	4	9	10
4577	Small	High	4	9	10
4578	Small	High	4	9	10
4579	Small	High	4	9	10
4580	Small	High	4	9	10
4581	Small	High	4	9	10
4582	Small	High	4	9	10
4583	Small	High	4	9	10
4584	Small	High	4	9	10
4585	Small	High	4	9	10
4586	Small	High	4	9	10
4587	Small	High	4	9	10
4588	Small	High	4	9	10
4589	Small	High	4	9	10
6378	Small	High	4	9	11
6379	Small	High	4	9	11
6380	Small	High	4	9	11
6381	Small	High	4	9	11
6382	Small	High	4	9	11
6383	Small	High	4	9	11
6384	Small	High	4	9	11
6385	Small	High	4	9	11
6386	Small	High	4	9	11
6387	Small	High	4	9	11
6388	Small	High	4	9	11
6389	Small	High	4	9	11
6390	Small	High	4	9	11
6391	Small	High	4	9	11
6392	Small	High	4	9	11
6393	Small	High	4	9	11
6394	Small	High	4	9	11
6395	Small	High	4	9	11
6396	Small	High	4	9	11
7922	Small	High	4	9	12
7923	Small	High	4	9	12
7924	Small	High	4	9	12
7925	Small	High	4	9	12
7926	Small	High	4	9	12
7927	Small	High	4	9	12
7928	Small	High	4	9	12
7929	Small	High	4	9	12
7930	Small	High	4	9	12
9254	Small	High	4	9	13
9255	Small	High	4	9	13
10020	Small	High	4	9	15
272	Small	High	5	10	7
273	Small	High	5	10	7
274	Small	High	5	10	7
1064	Small	High	5	10	8
1065	Small	High	5	10	8
1066	Small	High	5	10	8
1067	Small	High	5	10	8
1068	Small	High	5	10	8
1069	Small	High	5	10	8
1070	Small	High	5	10	8
1071	Small	High	5	10	8
1072	Small	High	5	10	8
1073	Small	High	5	10	8
1074	Small	High	5	10	8
1075	Small	High	5	10	8
1076	Small	High	5	10	8
1077	Small	High	5	10	8
1078	Small	High	5	10	8
1079	Small	High	5	10	8
1080	Small	High	5	10	8
1081	Small	High	5	10	8
1082	Small	High	5	10	8
1083	Small	High	5	10	8
1084	Small	High	5	10	8
1085	Small	High	5	10	8
2184	Small	High	5	10	9
2185	Small	High	5	10	9
2186	Small	High	5	10	9
2187	Small	High	5	10	9
2188	Small	High	5	10	9
2189	Small	High	5	10	9
2190	Small	High	5	10	9
2191	Small	High	5	10	9
2192	Small	High	5	10	9
2193	Small	High	5	10	9
2194	Small	High	5	10	9
2195	Small	High	5	10	9
2196	Small	High	5	10	9
2197	Small	High	5	10	9
2198	Small	High	5	10	9
2199	Small	High	5	10	9
2200	Small	High	5	10	9
2201	Small	High	5	10	9
2202	Small	High	5	10	9
2203	Small	High	5	10	9
2204	Small	High	5	10	9
2205	Small	High	5	10	9
2206	Small	High	5	10	9
2207	Small	High	5	10	9
2208	Small	High	5	10	9
2209	Small	High	5	10	9
2210	Small	High	5	10	9
2211	Small	High	5	10	9
2212	Small	High	5	10	9
2213	Small	High	5	10	9
2214	Small	High	5	10	9
2215	Small	High	5	10	9
4590	Small	High	5	10	10
4591	Small	High	5	10	10
4592	Small	High	5	10	10
4593	Small	High	5	10	10
4594	Small	High	5	10	10
4595	Small	High	5	10	10
4596	Small	High	5	10	10
4597	Small	High	5	10	10
4598	Small	High	5	10	10
4599	Small	High	5	10	10
4600	Small	High	5	10	10
4601	Small	High	5	10	10
4602	Small	High	5	10	10
4603	Small	High	5	10	10
4604	Small	High	5	10	10
4605	Small	High	5	10	10
4606	Small	High	5	10	10
6397	Small	High	5	10	11
6398	Small	High	5	10	11
6399	Small	High	5	10	11
6400	Small	High	5	10	11
6401	Small	High	5	10	11
6402	Small	High	5	10	11
6403	Small	High	5	10	11
6404	Small	High	5	10	11
6405	Small	High	5	10	11
6406	Small	High	5	10	11
6407	Small	High	5	10	11
6408	Small	High	5	10	11
6409	Small	High	5	10	11
6410	Small	High	5	10	11
6411	Small	High	5	10	11
6412	Small	High	5	10	11
6413	Small	High	5	10	11
6414	Small	High	5	10	11
6415	Small	High	5	10	11
6416	Small	High	5	10	11
6417	Small	High	5	10	11
6418	Small	High	5	10	11
7931	Small	High	5	10	12
7932	Small	High	5	10	12
7933	Small	High	5	10	12
7934	Small	High	5	10	12
7935	Small	High	5	10	12
7936	Small	High	5	10	12
7937	Small	High	5	10	12
7938	Small	High	5	10	12
7939	Small	High	5	10	12
7940	Small	High	5	10	12
7941	Small	High	5	10	12
7942	Small	High	5	10	12
7943	Small	High	5	10	12
7944	Small	High	5	10	12
7945	Small	High	5	10	12
9256	Small	High	5	10	13
9257	Small	High	5	10	13
9258	Small	High	5	10	13
9259	Small	High	5	10	13
9260	Small	High	5	10	13
9261	Small	High	5	10	13
9262	Small	High	5	10	13
9263	Small	High	5	10	13
9745	Small	High	5	10	14
9746	Small	High	5	10	14
30	Medium	Low	1	11	6
31	Medium	Low	1	11	6
275	Medium	Low	1	11	7
276	Medium	Low	1	11	7
277	Medium	Low	1	11	7
278	Medium	Low	1	11	7
279	Medium	Low	1	11	7
280	Medium	Low	1	11	7
281	Medium	Low	1	11	7
282	Medium	Low	1	11	7
283	Medium	Low	1	11	7
284	Medium	Low	1	11	7
285	Medium	Low	1	11	7
286	Medium	Low	1	11	7
287	Medium	Low	1	11	7
288	Medium	Low	1	11	7
289	Medium	Low	1	11	7
290	Medium	Low	1	11	7
291	Medium	Low	1	11	7
292	Medium	Low	1	11	7
293	Medium	Low	1	11	7
294	Medium	Low	1	11	7
295	Medium	Low	1	11	7
296	Medium	Low	1	11	7
297	Medium	Low	1	11	7
298	Medium	Low	1	11	7
299	Medium	Low	1	11	7
300	Medium	Low	1	11	7
301	Medium	Low	1	11	7
302	Medium	Low	1	11	7
303	Medium	Low	1	11	7
304	Medium	Low	1	11	7
305	Medium	Low	1	11	7
306	Medium	Low	1	11	7
307	Medium	Low	1	11	7
308	Medium	Low	1	11	7
309	Medium	Low	1	11	7
310	Medium	Low	1	11	7
311	Medium	Low	1	11	7
312	Medium	Low	1	11	7
313	Medium	Low	1	11	7
314	Medium	Low	1	11	7
1086	Medium	Low	1	11	8
1087	Medium	Low	1	11	8
1088	Medium	Low	1	11	8
1089	Medium	Low	1	11	8
1090	Medium	Low	1	11	8
1091	Medium	Low	1	11	8
1092	Medium	Low	1	11	8
1093	Medium	Low	1	11	8
1094	Medium	Low	1	11	8
1095	Medium	Low	1	11	8
1096	Medium	Low	1	11	8
1097	Medium	Low	1	11	8
1098	Medium	Low	1	11	8
1099	Medium	Low	1	11	8
1100	Medium	Low	1	11	8
1101	Medium	Low	1	11	8
1102	Medium	Low	1	11	8
1103	Medium	Low	1	11	8
1104	Medium	Low	1	11	8
1105	Medium	Low	1	11	8
1106	Medium	Low	1	11	8
1107	Medium	Low	1	11	8
1108	Medium	Low	1	11	8
1109	Medium	Low	1	11	8
1110	Medium	Low	1	11	8
1111	Medium	Low	1	11	8
1112	Medium	Low	1	11	8
1113	Medium	Low	1	11	8
1114	Medium	Low	1	11	8
1115	Medium	Low	1	11	8
1116	Medium	Low	1	11	8
1117	Medium	Low	1	11	8
1118	Medium	Low	1	11	8
2216	Medium	Low	1	11	9
2217	Medium	Low	1	11	9
2218	Medium	Low	1	11	9
2219	Medium	Low	1	11	9
2220	Medium	Low	1	11	9
2221	Medium	Low	1	11	9
2222	Medium	Low	1	11	9
2223	Medium	Low	1	11	9
2224	Medium	Low	1	11	9
2225	Medium	Low	1	11	9
4607	Medium	Low	1	11	10
4608	Medium	Low	1	11	10
4609	Medium	Low	1	11	10
4610	Medium	Low	1	11	10
6419	Medium	Low	1	11	11
6420	Medium	Low	1	11	11
6421	Medium	Low	1	11	11
6422	Medium	Low	1	11	11
6423	Medium	Low	1	11	11
6424	Medium	Low	1	11	11
6425	Medium	Low	1	11	11
6426	Medium	Low	1	11	11
9747	Medium	Low	1	11	14
9748	Medium	Low	1	11	14
32	Medium	Low	2	12	6
33	Medium	Low	2	12	6
34	Medium	Low	2	12	6
35	Medium	Low	2	12	6
36	Medium	Low	2	12	6
37	Medium	Low	2	12	6
315	Medium	Low	2	12	7
316	Medium	Low	2	12	7
317	Medium	Low	2	12	7
318	Medium	Low	2	12	7
319	Medium	Low	2	12	7
320	Medium	Low	2	12	7
321	Medium	Low	2	12	7
322	Medium	Low	2	12	7
323	Medium	Low	2	12	7
324	Medium	Low	2	12	7
325	Medium	Low	2	12	7
326	Medium	Low	2	12	7
327	Medium	Low	2	12	7
328	Medium	Low	2	12	7
329	Medium	Low	2	12	7
330	Medium	Low	2	12	7
331	Medium	Low	2	12	7
332	Medium	Low	2	12	7
333	Medium	Low	2	12	7
334	Medium	Low	2	12	7
335	Medium	Low	2	12	7
336	Medium	Low	2	12	7
337	Medium	Low	2	12	7
338	Medium	Low	2	12	7
339	Medium	Low	2	12	7
340	Medium	Low	2	12	7
341	Medium	Low	2	12	7
342	Medium	Low	2	12	7
343	Medium	Low	2	12	7
344	Medium	Low	2	12	7
345	Medium	Low	2	12	7
346	Medium	Low	2	12	7
347	Medium	Low	2	12	7
348	Medium	Low	2	12	7
349	Medium	Low	2	12	7
350	Medium	Low	2	12	7
351	Medium	Low	2	12	7
352	Medium	Low	2	12	7
353	Medium	Low	2	12	7
354	Medium	Low	2	12	7
355	Medium	Low	2	12	7
356	Medium	Low	2	12	7
357	Medium	Low	2	12	7
358	Medium	Low	2	12	7
359	Medium	Low	2	12	7
360	Medium	Low	2	12	7
361	Medium	Low	2	12	7
362	Medium	Low	2	12	7
363	Medium	Low	2	12	7
364	Medium	Low	2	12	7
365	Medium	Low	2	12	7
366	Medium	Low	2	12	7
367	Medium	Low	2	12	7
368	Medium	Low	2	12	7
1119	Medium	Low	2	12	8
1120	Medium	Low	2	12	8
1121	Medium	Low	2	12	8
1122	Medium	Low	2	12	8
1123	Medium	Low	2	12	8
1124	Medium	Low	2	12	8
1125	Medium	Low	2	12	8
1126	Medium	Low	2	12	8
1127	Medium	Low	2	12	8
1128	Medium	Low	2	12	8
1129	Medium	Low	2	12	8
1130	Medium	Low	2	12	8
1131	Medium	Low	2	12	8
1132	Medium	Low	2	12	8
1133	Medium	Low	2	12	8
1134	Medium	Low	2	12	8
1135	Medium	Low	2	12	8
1136	Medium	Low	2	12	8
1137	Medium	Low	2	12	8
1138	Medium	Low	2	12	8
1139	Medium	Low	2	12	8
1140	Medium	Low	2	12	8
1141	Medium	Low	2	12	8
1142	Medium	Low	2	12	8
1143	Medium	Low	2	12	8
1144	Medium	Low	2	12	8
1145	Medium	Low	2	12	8
1146	Medium	Low	2	12	8
1147	Medium	Low	2	12	8
1148	Medium	Low	2	12	8
4611	Medium	Low	2	12	10
6427	Medium	Low	2	12	11
6428	Medium	Low	2	12	11
6429	Medium	Low	2	12	11
7946	Medium	Low	2	12	12
7947	Medium	Low	2	12	12
38	Medium	Low	3	13	6
39	Medium	Low	3	13	6
40	Medium	Low	3	13	6
41	Medium	Low	3	13	6
42	Medium	Low	3	13	6
43	Medium	Low	3	13	6
44	Medium	Low	3	13	6
45	Medium	Low	3	13	6
46	Medium	Low	3	13	6
47	Medium	Low	3	13	6
48	Medium	Low	3	13	6
49	Medium	Low	3	13	6
50	Medium	Low	3	13	6
51	Medium	Low	3	13	6
52	Medium	Low	3	13	6
53	Medium	Low	3	13	6
54	Medium	Low	3	13	6
55	Medium	Low	3	13	6
56	Medium	Low	3	13	6
57	Medium	Low	3	13	6
58	Medium	Low	3	13	6
59	Medium	Low	3	13	6
60	Medium	Low	3	13	6
61	Medium	Low	3	13	6
62	Medium	Low	3	13	6
63	Medium	Low	3	13	6
369	Medium	Low	3	13	7
370	Medium	Low	3	13	7
371	Medium	Low	3	13	7
372	Medium	Low	3	13	7
373	Medium	Low	3	13	7
374	Medium	Low	3	13	7
375	Medium	Low	3	13	7
376	Medium	Low	3	13	7
377	Medium	Low	3	13	7
378	Medium	Low	3	13	7
379	Medium	Low	3	13	7
380	Medium	Low	3	13	7
381	Medium	Low	3	13	7
382	Medium	Low	3	13	7
383	Medium	Low	3	13	7
384	Medium	Low	3	13	7
385	Medium	Low	3	13	7
386	Medium	Low	3	13	7
387	Medium	Low	3	13	7
388	Medium	Low	3	13	7
389	Medium	Low	3	13	7
390	Medium	Low	3	13	7
391	Medium	Low	3	13	7
392	Medium	Low	3	13	7
393	Medium	Low	3	13	7
394	Medium	Low	3	13	7
395	Medium	Low	3	13	7
396	Medium	Low	3	13	7
397	Medium	Low	3	13	7
398	Medium	Low	3	13	7
399	Medium	Low	3	13	7
400	Medium	Low	3	13	7
401	Medium	Low	3	13	7
402	Medium	Low	3	13	7
403	Medium	Low	3	13	7
404	Medium	Low	3	13	7
405	Medium	Low	3	13	7
406	Medium	Low	3	13	7
407	Medium	Low	3	13	7
408	Medium	Low	3	13	7
1149	Medium	Low	3	13	8
1150	Medium	Low	3	13	8
1151	Medium	Low	3	13	8
1152	Medium	Low	3	13	8
1153	Medium	Low	3	13	8
1154	Medium	Low	3	13	8
1155	Medium	Low	3	13	8
1156	Medium	Low	3	13	8
1157	Medium	Low	3	13	8
1158	Medium	Low	3	13	8
1159	Medium	Low	3	13	8
1160	Medium	Low	3	13	8
1161	Medium	Low	3	13	8
1162	Medium	Low	3	13	8
1163	Medium	Low	3	13	8
1164	Medium	Low	3	13	8
1165	Medium	Low	3	13	8
1166	Medium	Low	3	13	8
1167	Medium	Low	3	13	8
1168	Medium	Low	3	13	8
1169	Medium	Low	3	13	8
1170	Medium	Low	3	13	8
1171	Medium	Low	3	13	8
1172	Medium	Low	3	13	8
1173	Medium	Low	3	13	8
1174	Medium	Low	3	13	8
1175	Medium	Low	3	13	8
2226	Medium	Low	3	13	9
2227	Medium	Low	3	13	9
2228	Medium	Low	3	13	9
2229	Medium	Low	3	13	9
2230	Medium	Low	3	13	9
2231	Medium	Low	3	13	9
2232	Medium	Low	3	13	9
2233	Medium	Low	3	13	9
2234	Medium	Low	3	13	9
2235	Medium	Low	3	13	9
2236	Medium	Low	3	13	9
4612	Medium	Low	3	13	10
4613	Medium	Low	3	13	10
6430	Medium	Low	3	13	11
9749	Medium	Low	3	13	14
10319	Medium	Low	3	13	17
64	Medium	Low	4	14	6
65	Medium	Low	4	14	6
66	Medium	Low	4	14	6
67	Medium	Low	4	14	6
68	Medium	Low	4	14	6
69	Medium	Low	4	14	6
70	Medium	Low	4	14	6
71	Medium	Low	4	14	6
72	Medium	Low	4	14	6
73	Medium	Low	4	14	6
74	Medium	Low	4	14	6
75	Medium	Low	4	14	6
409	Medium	Low	4	14	7
410	Medium	Low	4	14	7
411	Medium	Low	4	14	7
412	Medium	Low	4	14	7
413	Medium	Low	4	14	7
414	Medium	Low	4	14	7
415	Medium	Low	4	14	7
416	Medium	Low	4	14	7
417	Medium	Low	4	14	7
418	Medium	Low	4	14	7
419	Medium	Low	4	14	7
420	Medium	Low	4	14	7
421	Medium	Low	4	14	7
422	Medium	Low	4	14	7
423	Medium	Low	4	14	7
424	Medium	Low	4	14	7
425	Medium	Low	4	14	7
426	Medium	Low	4	14	7
427	Medium	Low	4	14	7
428	Medium	Low	4	14	7
429	Medium	Low	4	14	7
430	Medium	Low	4	14	7
431	Medium	Low	4	14	7
432	Medium	Low	4	14	7
433	Medium	Low	4	14	7
434	Medium	Low	4	14	7
435	Medium	Low	4	14	7
436	Medium	Low	4	14	7
437	Medium	Low	4	14	7
438	Medium	Low	4	14	7
439	Medium	Low	4	14	7
440	Medium	Low	4	14	7
441	Medium	Low	4	14	7
442	Medium	Low	4	14	7
443	Medium	Low	4	14	7
444	Medium	Low	4	14	7
445	Medium	Low	4	14	7
446	Medium	Low	4	14	7
447	Medium	Low	4	14	7
448	Medium	Low	4	14	7
449	Medium	Low	4	14	7
450	Medium	Low	4	14	7
451	Medium	Low	4	14	7
452	Medium	Low	4	14	7
453	Medium	Low	4	14	7
454	Medium	Low	4	14	7
455	Medium	Low	4	14	7
456	Medium	Low	4	14	7
457	Medium	Low	4	14	7
458	Medium	Low	4	14	7
459	Medium	Low	4	14	7
1176	Medium	Low	4	14	8
1177	Medium	Low	4	14	8
1178	Medium	Low	4	14	8
1179	Medium	Low	4	14	8
1180	Medium	Low	4	14	8
1181	Medium	Low	4	14	8
1182	Medium	Low	4	14	8
1183	Medium	Low	4	14	8
1184	Medium	Low	4	14	8
1185	Medium	Low	4	14	8
1186	Medium	Low	4	14	8
1187	Medium	Low	4	14	8
1188	Medium	Low	4	14	8
1189	Medium	Low	4	14	8
1190	Medium	Low	4	14	8
1191	Medium	Low	4	14	8
1192	Medium	Low	4	14	8
1193	Medium	Low	4	14	8
1194	Medium	Low	4	14	8
1195	Medium	Low	4	14	8
1196	Medium	Low	4	14	8
2237	Medium	Low	4	14	9
2238	Medium	Low	4	14	9
2239	Medium	Low	4	14	9
2240	Medium	Low	4	14	9
2241	Medium	Low	4	14	9
2242	Medium	Low	4	14	9
4614	Medium	Low	4	14	10
6431	Medium	Low	4	14	11
460	Medium	High	1	15	7
461	Medium	High	1	15	7
462	Medium	High	1	15	7
463	Medium	High	1	15	7
464	Medium	High	1	15	7
465	Medium	High	1	15	7
466	Medium	High	1	15	7
467	Medium	High	1	15	7
468	Medium	High	1	15	7
469	Medium	High	1	15	7
470	Medium	High	1	15	7
471	Medium	High	1	15	7
472	Medium	High	1	15	7
473	Medium	High	1	15	7
474	Medium	High	1	15	7
475	Medium	High	1	15	7
476	Medium	High	1	15	7
1197	Medium	High	1	15	8
1198	Medium	High	1	15	8
1199	Medium	High	1	15	8
1200	Medium	High	1	15	8
1201	Medium	High	1	15	8
1202	Medium	High	1	15	8
1203	Medium	High	1	15	8
1204	Medium	High	1	15	8
1205	Medium	High	1	15	8
1206	Medium	High	1	15	8
1207	Medium	High	1	15	8
1208	Medium	High	1	15	8
1209	Medium	High	1	15	8
1210	Medium	High	1	15	8
1211	Medium	High	1	15	8
1212	Medium	High	1	15	8
1213	Medium	High	1	15	8
1214	Medium	High	1	15	8
1215	Medium	High	1	15	8
1216	Medium	High	1	15	8
1217	Medium	High	1	15	8
1218	Medium	High	1	15	8
1219	Medium	High	1	15	8
1220	Medium	High	1	15	8
1221	Medium	High	1	15	8
1222	Medium	High	1	15	8
1223	Medium	High	1	15	8
1224	Medium	High	1	15	8
1225	Medium	High	1	15	8
1226	Medium	High	1	15	8
1227	Medium	High	1	15	8
1228	Medium	High	1	15	8
1229	Medium	High	1	15	8
1230	Medium	High	1	15	8
1231	Medium	High	1	15	8
1232	Medium	High	1	15	8
1233	Medium	High	1	15	8
1234	Medium	High	1	15	8
1235	Medium	High	1	15	8
1236	Medium	High	1	15	8
1237	Medium	High	1	15	8
1238	Medium	High	1	15	8
1239	Medium	High	1	15	8
1240	Medium	High	1	15	8
1241	Medium	High	1	15	8
1242	Medium	High	1	15	8
1243	Medium	High	1	15	8
1244	Medium	High	1	15	8
1245	Medium	High	1	15	8
1246	Medium	High	1	15	8
1247	Medium	High	1	15	8
1248	Medium	High	1	15	8
1249	Medium	High	1	15	8
1250	Medium	High	1	15	8
1251	Medium	High	1	15	8
1252	Medium	High	1	15	8
1253	Medium	High	1	15	8
1254	Medium	High	1	15	8
1255	Medium	High	1	15	8
1256	Medium	High	1	15	8
1257	Medium	High	1	15	8
1258	Medium	High	1	15	8
1259	Medium	High	1	15	8
1260	Medium	High	1	15	8
1261	Medium	High	1	15	8
1262	Medium	High	1	15	8
1263	Medium	High	1	15	8
1264	Medium	High	1	15	8
1265	Medium	High	1	15	8
1266	Medium	High	1	15	8
1267	Medium	High	1	15	8
1268	Medium	High	1	15	8
1269	Medium	High	1	15	8
1270	Medium	High	1	15	8
1271	Medium	High	1	15	8
1272	Medium	High	1	15	8
1273	Medium	High	1	15	8
1274	Medium	High	1	15	8
1275	Medium	High	1	15	8
1276	Medium	High	1	15	8
1277	Medium	High	1	15	8
1278	Medium	High	1	15	8
1279	Medium	High	1	15	8
1280	Medium	High	1	15	8
1281	Medium	High	1	15	8
1282	Medium	High	1	15	8
1283	Medium	High	1	15	8
1284	Medium	High	1	15	8
1285	Medium	High	1	15	8
1286	Medium	High	1	15	8
1287	Medium	High	1	15	8
1288	Medium	High	1	15	8
1289	Medium	High	1	15	8
2243	Medium	High	1	15	9
2244	Medium	High	1	15	9
2245	Medium	High	1	15	9
2246	Medium	High	1	15	9
2247	Medium	High	1	15	9
2248	Medium	High	1	15	9
2249	Medium	High	1	15	9
2250	Medium	High	1	15	9
2251	Medium	High	1	15	9
2252	Medium	High	1	15	9
2253	Medium	High	1	15	9
2254	Medium	High	1	15	9
2255	Medium	High	1	15	9
2256	Medium	High	1	15	9
2257	Medium	High	1	15	9
2258	Medium	High	1	15	9
2259	Medium	High	1	15	9
2260	Medium	High	1	15	9
2261	Medium	High	1	15	9
2262	Medium	High	1	15	9
2263	Medium	High	1	15	9
2264	Medium	High	1	15	9
2265	Medium	High	1	15	9
2266	Medium	High	1	15	9
2267	Medium	High	1	15	9
2268	Medium	High	1	15	9
2269	Medium	High	1	15	9
2270	Medium	High	1	15	9
2271	Medium	High	1	15	9
2272	Medium	High	1	15	9
2273	Medium	High	1	15	9
2274	Medium	High	1	15	9
2275	Medium	High	1	15	9
2276	Medium	High	1	15	9
2277	Medium	High	1	15	9
2278	Medium	High	1	15	9
2279	Medium	High	1	15	9
2280	Medium	High	1	15	9
2281	Medium	High	1	15	9
2282	Medium	High	1	15	9
2283	Medium	High	1	15	9
2284	Medium	High	1	15	9
2285	Medium	High	1	15	9
2286	Medium	High	1	15	9
2287	Medium	High	1	15	9
2288	Medium	High	1	15	9
2289	Medium	High	1	15	9
2290	Medium	High	1	15	9
2291	Medium	High	1	15	9
2292	Medium	High	1	15	9
2293	Medium	High	1	15	9
2294	Medium	High	1	15	9
2295	Medium	High	1	15	9
2296	Medium	High	1	15	9
2297	Medium	High	1	15	9
2298	Medium	High	1	15	9
2299	Medium	High	1	15	9
2300	Medium	High	1	15	9
2301	Medium	High	1	15	9
2302	Medium	High	1	15	9
2303	Medium	High	1	15	9
2304	Medium	High	1	15	9
2305	Medium	High	1	15	9
2306	Medium	High	1	15	9
2307	Medium	High	1	15	9
2308	Medium	High	1	15	9
2309	Medium	High	1	15	9
2310	Medium	High	1	15	9
2311	Medium	High	1	15	9
2312	Medium	High	1	15	9
2313	Medium	High	1	15	9
2314	Medium	High	1	15	9
2315	Medium	High	1	15	9
2316	Medium	High	1	15	9
2317	Medium	High	1	15	9
2318	Medium	High	1	15	9
2319	Medium	High	1	15	9
2320	Medium	High	1	15	9
2321	Medium	High	1	15	9
2322	Medium	High	1	15	9
2323	Medium	High	1	15	9
2324	Medium	High	1	15	9
2325	Medium	High	1	15	9
2326	Medium	High	1	15	9
2327	Medium	High	1	15	9
2328	Medium	High	1	15	9
2329	Medium	High	1	15	9
2330	Medium	High	1	15	9
2331	Medium	High	1	15	9
2332	Medium	High	1	15	9
2333	Medium	High	1	15	9
2334	Medium	High	1	15	9
2335	Medium	High	1	15	9
2336	Medium	High	1	15	9
2337	Medium	High	1	15	9
2338	Medium	High	1	15	9
2339	Medium	High	1	15	9
2340	Medium	High	1	15	9
2341	Medium	High	1	15	9
2342	Medium	High	1	15	9
2343	Medium	High	1	15	9
2344	Medium	High	1	15	9
2345	Medium	High	1	15	9
2346	Medium	High	1	15	9
2347	Medium	High	1	15	9
2348	Medium	High	1	15	9
2349	Medium	High	1	15	9
2350	Medium	High	1	15	9
2351	Medium	High	1	15	9
2352	Medium	High	1	15	9
2353	Medium	High	1	15	9
2354	Medium	High	1	15	9
2355	Medium	High	1	15	9
2356	Medium	High	1	15	9
2357	Medium	High	1	15	9
2358	Medium	High	1	15	9
2359	Medium	High	1	15	9
2360	Medium	High	1	15	9
2361	Medium	High	1	15	9
2362	Medium	High	1	15	9
2363	Medium	High	1	15	9
2364	Medium	High	1	15	9
2365	Medium	High	1	15	9
2366	Medium	High	1	15	9
2367	Medium	High	1	15	9
2368	Medium	High	1	15	9
2369	Medium	High	1	15	9
2370	Medium	High	1	15	9
2371	Medium	High	1	15	9
2372	Medium	High	1	15	9
2373	Medium	High	1	15	9
2374	Medium	High	1	15	9
2375	Medium	High	1	15	9
2376	Medium	High	1	15	9
2377	Medium	High	1	15	9
2378	Medium	High	1	15	9
2379	Medium	High	1	15	9
2380	Medium	High	1	15	9
2381	Medium	High	1	15	9
2382	Medium	High	1	15	9
2383	Medium	High	1	15	9
2384	Medium	High	1	15	9
2385	Medium	High	1	15	9
2386	Medium	High	1	15	9
2387	Medium	High	1	15	9
2388	Medium	High	1	15	9
2389	Medium	High	1	15	9
2390	Medium	High	1	15	9
2391	Medium	High	1	15	9
2392	Medium	High	1	15	9
2393	Medium	High	1	15	9
2394	Medium	High	1	15	9
2395	Medium	High	1	15	9
2396	Medium	High	1	15	9
2397	Medium	High	1	15	9
2398	Medium	High	1	15	9
2399	Medium	High	1	15	9
2400	Medium	High	1	15	9
2401	Medium	High	1	15	9
2402	Medium	High	1	15	9
2403	Medium	High	1	15	9
2404	Medium	High	1	15	9
2405	Medium	High	1	15	9
2406	Medium	High	1	15	9
2407	Medium	High	1	15	9
2408	Medium	High	1	15	9
2409	Medium	High	1	15	9
2410	Medium	High	1	15	9
2411	Medium	High	1	15	9
2412	Medium	High	1	15	9
2413	Medium	High	1	15	9
2414	Medium	High	1	15	9
2415	Medium	High	1	15	9
2416	Medium	High	1	15	9
2417	Medium	High	1	15	9
4615	Medium	High	1	15	10
4616	Medium	High	1	15	10
4617	Medium	High	1	15	10
4618	Medium	High	1	15	10
4619	Medium	High	1	15	10
4620	Medium	High	1	15	10
4621	Medium	High	1	15	10
4622	Medium	High	1	15	10
4623	Medium	High	1	15	10
4624	Medium	High	1	15	10
4625	Medium	High	1	15	10
4626	Medium	High	1	15	10
4627	Medium	High	1	15	10
4628	Medium	High	1	15	10
4629	Medium	High	1	15	10
4630	Medium	High	1	15	10
4631	Medium	High	1	15	10
4632	Medium	High	1	15	10
4633	Medium	High	1	15	10
4634	Medium	High	1	15	10
4635	Medium	High	1	15	10
4636	Medium	High	1	15	10
4637	Medium	High	1	15	10
4638	Medium	High	1	15	10
4639	Medium	High	1	15	10
4640	Medium	High	1	15	10
4641	Medium	High	1	15	10
4642	Medium	High	1	15	10
4643	Medium	High	1	15	10
4644	Medium	High	1	15	10
4645	Medium	High	1	15	10
4646	Medium	High	1	15	10
4647	Medium	High	1	15	10
4648	Medium	High	1	15	10
4649	Medium	High	1	15	10
4650	Medium	High	1	15	10
4651	Medium	High	1	15	10
4652	Medium	High	1	15	10
4653	Medium	High	1	15	10
4654	Medium	High	1	15	10
4655	Medium	High	1	15	10
4656	Medium	High	1	15	10
4657	Medium	High	1	15	10
4658	Medium	High	1	15	10
4659	Medium	High	1	15	10
4660	Medium	High	1	15	10
4661	Medium	High	1	15	10
4662	Medium	High	1	15	10
4663	Medium	High	1	15	10
4664	Medium	High	1	15	10
4665	Medium	High	1	15	10
4666	Medium	High	1	15	10
4667	Medium	High	1	15	10
4668	Medium	High	1	15	10
4669	Medium	High	1	15	10
4670	Medium	High	1	15	10
4671	Medium	High	1	15	10
4672	Medium	High	1	15	10
4673	Medium	High	1	15	10
4674	Medium	High	1	15	10
4675	Medium	High	1	15	10
4676	Medium	High	1	15	10
4677	Medium	High	1	15	10
4678	Medium	High	1	15	10
4679	Medium	High	1	15	10
4680	Medium	High	1	15	10
4681	Medium	High	1	15	10
4682	Medium	High	1	15	10
4683	Medium	High	1	15	10
4684	Medium	High	1	15	10
4685	Medium	High	1	15	10
4686	Medium	High	1	15	10
4687	Medium	High	1	15	10
4688	Medium	High	1	15	10
4689	Medium	High	1	15	10
4690	Medium	High	1	15	10
4691	Medium	High	1	15	10
4692	Medium	High	1	15	10
4693	Medium	High	1	15	10
6432	Medium	High	1	15	11
6433	Medium	High	1	15	11
6434	Medium	High	1	15	11
6435	Medium	High	1	15	11
6436	Medium	High	1	15	11
6437	Medium	High	1	15	11
6438	Medium	High	1	15	11
6439	Medium	High	1	15	11
6440	Medium	High	1	15	11
6441	Medium	High	1	15	11
6442	Medium	High	1	15	11
6443	Medium	High	1	15	11
6444	Medium	High	1	15	11
6445	Medium	High	1	15	11
6446	Medium	High	1	15	11
6447	Medium	High	1	15	11
6448	Medium	High	1	15	11
6449	Medium	High	1	15	11
6450	Medium	High	1	15	11
6451	Medium	High	1	15	11
6452	Medium	High	1	15	11
6453	Medium	High	1	15	11
6454	Medium	High	1	15	11
6455	Medium	High	1	15	11
6456	Medium	High	1	15	11
6457	Medium	High	1	15	11
6458	Medium	High	1	15	11
6459	Medium	High	1	15	11
6460	Medium	High	1	15	11
6461	Medium	High	1	15	11
6462	Medium	High	1	15	11
6463	Medium	High	1	15	11
6464	Medium	High	1	15	11
6465	Medium	High	1	15	11
6466	Medium	High	1	15	11
6467	Medium	High	1	15	11
6468	Medium	High	1	15	11
6469	Medium	High	1	15	11
6470	Medium	High	1	15	11
6471	Medium	High	1	15	11
6472	Medium	High	1	15	11
6473	Medium	High	1	15	11
6474	Medium	High	1	15	11
6475	Medium	High	1	15	11
6476	Medium	High	1	15	11
6477	Medium	High	1	15	11
6478	Medium	High	1	15	11
6479	Medium	High	1	15	11
6480	Medium	High	1	15	11
6481	Medium	High	1	15	11
6482	Medium	High	1	15	11
6483	Medium	High	1	15	11
6484	Medium	High	1	15	11
6485	Medium	High	1	15	11
6486	Medium	High	1	15	11
6487	Medium	High	1	15	11
6488	Medium	High	1	15	11
6489	Medium	High	1	15	11
6490	Medium	High	1	15	11
6491	Medium	High	1	15	11
6492	Medium	High	1	15	11
6493	Medium	High	1	15	11
6494	Medium	High	1	15	11
6495	Medium	High	1	15	11
6496	Medium	High	1	15	11
6497	Medium	High	1	15	11
6498	Medium	High	1	15	11
6499	Medium	High	1	15	11
6500	Medium	High	1	15	11
6501	Medium	High	1	15	11
6502	Medium	High	1	15	11
6503	Medium	High	1	15	11
6504	Medium	High	1	15	11
6505	Medium	High	1	15	11
7948	Medium	High	1	15	12
7949	Medium	High	1	15	12
7950	Medium	High	1	15	12
7951	Medium	High	1	15	12
7952	Medium	High	1	15	12
7953	Medium	High	1	15	12
7954	Medium	High	1	15	12
7955	Medium	High	1	15	12
7956	Medium	High	1	15	12
7957	Medium	High	1	15	12
7958	Medium	High	1	15	12
7959	Medium	High	1	15	12
7960	Medium	High	1	15	12
7961	Medium	High	1	15	12
7962	Medium	High	1	15	12
7963	Medium	High	1	15	12
7964	Medium	High	1	15	12
7965	Medium	High	1	15	12
7966	Medium	High	1	15	12
7967	Medium	High	1	15	12
7968	Medium	High	1	15	12
7969	Medium	High	1	15	12
7970	Medium	High	1	15	12
7971	Medium	High	1	15	12
7972	Medium	High	1	15	12
7973	Medium	High	1	15	12
7974	Medium	High	1	15	12
7975	Medium	High	1	15	12
7976	Medium	High	1	15	12
7977	Medium	High	1	15	12
7978	Medium	High	1	15	12
7979	Medium	High	1	15	12
7980	Medium	High	1	15	12
7981	Medium	High	1	15	12
7982	Medium	High	1	15	12
7983	Medium	High	1	15	12
7984	Medium	High	1	15	12
7985	Medium	High	1	15	12
7986	Medium	High	1	15	12
9264	Medium	High	1	15	13
9265	Medium	High	1	15	13
9266	Medium	High	1	15	13
9267	Medium	High	1	15	13
9268	Medium	High	1	15	13
9269	Medium	High	1	15	13
9270	Medium	High	1	15	13
9271	Medium	High	1	15	13
9272	Medium	High	1	15	13
9750	Medium	High	1	15	14
9751	Medium	High	1	15	14
9752	Medium	High	1	15	14
9753	Medium	High	1	15	14
10021	Medium	High	1	15	15
10022	Medium	High	1	15	15
10023	Medium	High	1	15	15
10024	Medium	High	1	15	15
10025	Medium	High	1	15	15
10026	Medium	High	1	15	15
10027	Medium	High	1	15	15
10028	Medium	High	1	15	15
10029	Medium	High	1	15	15
10030	Medium	High	1	15	15
10031	Medium	High	1	15	15
10032	Medium	High	1	15	15
10033	Medium	High	1	15	15
10034	Medium	High	1	15	15
10035	Medium	High	1	15	15
10239	Medium	High	1	15	16
10240	Medium	High	1	15	16
10241	Medium	High	1	15	16
10377	Medium	High	1	15	18
477	Medium	High	2	16	7
478	Medium	High	2	16	7
479	Medium	High	2	16	7
480	Medium	High	2	16	7
481	Medium	High	2	16	7
482	Medium	High	2	16	7
483	Medium	High	2	16	7
484	Medium	High	2	16	7
485	Medium	High	2	16	7
486	Medium	High	2	16	7
487	Medium	High	2	16	7
488	Medium	High	2	16	7
1290	Medium	High	2	16	8
1291	Medium	High	2	16	8
1292	Medium	High	2	16	8
1293	Medium	High	2	16	8
1294	Medium	High	2	16	8
1295	Medium	High	2	16	8
1296	Medium	High	2	16	8
1297	Medium	High	2	16	8
1298	Medium	High	2	16	8
1299	Medium	High	2	16	8
1300	Medium	High	2	16	8
1301	Medium	High	2	16	8
1302	Medium	High	2	16	8
1303	Medium	High	2	16	8
1304	Medium	High	2	16	8
1305	Medium	High	2	16	8
1306	Medium	High	2	16	8
1307	Medium	High	2	16	8
1308	Medium	High	2	16	8
1309	Medium	High	2	16	8
1310	Medium	High	2	16	8
1311	Medium	High	2	16	8
1312	Medium	High	2	16	8
1313	Medium	High	2	16	8
1314	Medium	High	2	16	8
1315	Medium	High	2	16	8
1316	Medium	High	2	16	8
1317	Medium	High	2	16	8
1318	Medium	High	2	16	8
1319	Medium	High	2	16	8
1320	Medium	High	2	16	8
1321	Medium	High	2	16	8
1322	Medium	High	2	16	8
1323	Medium	High	2	16	8
1324	Medium	High	2	16	8
1325	Medium	High	2	16	8
1326	Medium	High	2	16	8
1327	Medium	High	2	16	8
1328	Medium	High	2	16	8
1329	Medium	High	2	16	8
1330	Medium	High	2	16	8
1331	Medium	High	2	16	8
1332	Medium	High	2	16	8
1333	Medium	High	2	16	8
1334	Medium	High	2	16	8
1335	Medium	High	2	16	8
1336	Medium	High	2	16	8
1337	Medium	High	2	16	8
1338	Medium	High	2	16	8
1339	Medium	High	2	16	8
1340	Medium	High	2	16	8
1341	Medium	High	2	16	8
1342	Medium	High	2	16	8
1343	Medium	High	2	16	8
1344	Medium	High	2	16	8
1345	Medium	High	2	16	8
1346	Medium	High	2	16	8
1347	Medium	High	2	16	8
1348	Medium	High	2	16	8
1349	Medium	High	2	16	8
1350	Medium	High	2	16	8
1351	Medium	High	2	16	8
1352	Medium	High	2	16	8
1353	Medium	High	2	16	8
1354	Medium	High	2	16	8
1355	Medium	High	2	16	8
1356	Medium	High	2	16	8
1357	Medium	High	2	16	8
1358	Medium	High	2	16	8
1359	Medium	High	2	16	8
1360	Medium	High	2	16	8
1361	Medium	High	2	16	8
1362	Medium	High	2	16	8
1363	Medium	High	2	16	8
1364	Medium	High	2	16	8
1365	Medium	High	2	16	8
1366	Medium	High	2	16	8
1367	Medium	High	2	16	8
1368	Medium	High	2	16	8
1369	Medium	High	2	16	8
1370	Medium	High	2	16	8
1371	Medium	High	2	16	8
2418	Medium	High	2	16	9
2419	Medium	High	2	16	9
2420	Medium	High	2	16	9
2421	Medium	High	2	16	9
2422	Medium	High	2	16	9
2423	Medium	High	2	16	9
2424	Medium	High	2	16	9
2425	Medium	High	2	16	9
2426	Medium	High	2	16	9
2427	Medium	High	2	16	9
2428	Medium	High	2	16	9
2429	Medium	High	2	16	9
2430	Medium	High	2	16	9
2431	Medium	High	2	16	9
2432	Medium	High	2	16	9
2433	Medium	High	2	16	9
2434	Medium	High	2	16	9
2435	Medium	High	2	16	9
2436	Medium	High	2	16	9
2437	Medium	High	2	16	9
2438	Medium	High	2	16	9
2439	Medium	High	2	16	9
2440	Medium	High	2	16	9
2441	Medium	High	2	16	9
2442	Medium	High	2	16	9
2443	Medium	High	2	16	9
2444	Medium	High	2	16	9
2445	Medium	High	2	16	9
2446	Medium	High	2	16	9
2447	Medium	High	2	16	9
2448	Medium	High	2	16	9
2449	Medium	High	2	16	9
2450	Medium	High	2	16	9
2451	Medium	High	2	16	9
2452	Medium	High	2	16	9
2453	Medium	High	2	16	9
2454	Medium	High	2	16	9
2455	Medium	High	2	16	9
2456	Medium	High	2	16	9
2457	Medium	High	2	16	9
2458	Medium	High	2	16	9
2459	Medium	High	2	16	9
2460	Medium	High	2	16	9
2461	Medium	High	2	16	9
2462	Medium	High	2	16	9
2463	Medium	High	2	16	9
2464	Medium	High	2	16	9
2465	Medium	High	2	16	9
2466	Medium	High	2	16	9
2467	Medium	High	2	16	9
2468	Medium	High	2	16	9
2469	Medium	High	2	16	9
2470	Medium	High	2	16	9
2471	Medium	High	2	16	9
2472	Medium	High	2	16	9
2473	Medium	High	2	16	9
2474	Medium	High	2	16	9
2475	Medium	High	2	16	9
2476	Medium	High	2	16	9
2477	Medium	High	2	16	9
2478	Medium	High	2	16	9
2479	Medium	High	2	16	9
2480	Medium	High	2	16	9
2481	Medium	High	2	16	9
2482	Medium	High	2	16	9
2483	Medium	High	2	16	9
2484	Medium	High	2	16	9
2485	Medium	High	2	16	9
2486	Medium	High	2	16	9
2487	Medium	High	2	16	9
2488	Medium	High	2	16	9
2489	Medium	High	2	16	9
2490	Medium	High	2	16	9
2491	Medium	High	2	16	9
2492	Medium	High	2	16	9
2493	Medium	High	2	16	9
2494	Medium	High	2	16	9
2495	Medium	High	2	16	9
2496	Medium	High	2	16	9
2497	Medium	High	2	16	9
2498	Medium	High	2	16	9
2499	Medium	High	2	16	9
2500	Medium	High	2	16	9
2501	Medium	High	2	16	9
2502	Medium	High	2	16	9
2503	Medium	High	2	16	9
2504	Medium	High	2	16	9
2505	Medium	High	2	16	9
2506	Medium	High	2	16	9
2507	Medium	High	2	16	9
2508	Medium	High	2	16	9
2509	Medium	High	2	16	9
2510	Medium	High	2	16	9
2511	Medium	High	2	16	9
2512	Medium	High	2	16	9
2513	Medium	High	2	16	9
2514	Medium	High	2	16	9
2515	Medium	High	2	16	9
2516	Medium	High	2	16	9
2517	Medium	High	2	16	9
2518	Medium	High	2	16	9
2519	Medium	High	2	16	9
2520	Medium	High	2	16	9
2521	Medium	High	2	16	9
2522	Medium	High	2	16	9
2523	Medium	High	2	16	9
2524	Medium	High	2	16	9
2525	Medium	High	2	16	9
2526	Medium	High	2	16	9
2527	Medium	High	2	16	9
2528	Medium	High	2	16	9
2529	Medium	High	2	16	9
2530	Medium	High	2	16	9
2531	Medium	High	2	16	9
2532	Medium	High	2	16	9
2533	Medium	High	2	16	9
2534	Medium	High	2	16	9
2535	Medium	High	2	16	9
2536	Medium	High	2	16	9
2537	Medium	High	2	16	9
2538	Medium	High	2	16	9
2539	Medium	High	2	16	9
2540	Medium	High	2	16	9
2541	Medium	High	2	16	9
2542	Medium	High	2	16	9
2543	Medium	High	2	16	9
2544	Medium	High	2	16	9
2545	Medium	High	2	16	9
2546	Medium	High	2	16	9
2547	Medium	High	2	16	9
2548	Medium	High	2	16	9
2549	Medium	High	2	16	9
2550	Medium	High	2	16	9
2551	Medium	High	2	16	9
2552	Medium	High	2	16	9
2553	Medium	High	2	16	9
2554	Medium	High	2	16	9
2555	Medium	High	2	16	9
2556	Medium	High	2	16	9
2557	Medium	High	2	16	9
2558	Medium	High	2	16	9
2559	Medium	High	2	16	9
2560	Medium	High	2	16	9
2561	Medium	High	2	16	9
2562	Medium	High	2	16	9
2563	Medium	High	2	16	9
2564	Medium	High	2	16	9
2565	Medium	High	2	16	9
2566	Medium	High	2	16	9
2567	Medium	High	2	16	9
2568	Medium	High	2	16	9
2569	Medium	High	2	16	9
2570	Medium	High	2	16	9
2571	Medium	High	2	16	9
2572	Medium	High	2	16	9
2573	Medium	High	2	16	9
2574	Medium	High	2	16	9
2575	Medium	High	2	16	9
2576	Medium	High	2	16	9
2577	Medium	High	2	16	9
2578	Medium	High	2	16	9
2579	Medium	High	2	16	9
2580	Medium	High	2	16	9
2581	Medium	High	2	16	9
2582	Medium	High	2	16	9
2583	Medium	High	2	16	9
2584	Medium	High	2	16	9
2585	Medium	High	2	16	9
2586	Medium	High	2	16	9
2587	Medium	High	2	16	9
2588	Medium	High	2	16	9
2589	Medium	High	2	16	9
2590	Medium	High	2	16	9
2591	Medium	High	2	16	9
2592	Medium	High	2	16	9
2593	Medium	High	2	16	9
2594	Medium	High	2	16	9
2595	Medium	High	2	16	9
2596	Medium	High	2	16	9
2597	Medium	High	2	16	9
4694	Medium	High	2	16	10
4695	Medium	High	2	16	10
4696	Medium	High	2	16	10
4697	Medium	High	2	16	10
4698	Medium	High	2	16	10
4699	Medium	High	2	16	10
4700	Medium	High	2	16	10
4701	Medium	High	2	16	10
4702	Medium	High	2	16	10
4703	Medium	High	2	16	10
4704	Medium	High	2	16	10
4705	Medium	High	2	16	10
4706	Medium	High	2	16	10
4707	Medium	High	2	16	10
4708	Medium	High	2	16	10
4709	Medium	High	2	16	10
4710	Medium	High	2	16	10
4711	Medium	High	2	16	10
4712	Medium	High	2	16	10
4713	Medium	High	2	16	10
4714	Medium	High	2	16	10
4715	Medium	High	2	16	10
4716	Medium	High	2	16	10
4717	Medium	High	2	16	10
4718	Medium	High	2	16	10
4719	Medium	High	2	16	10
4720	Medium	High	2	16	10
4721	Medium	High	2	16	10
4722	Medium	High	2	16	10
4723	Medium	High	2	16	10
4724	Medium	High	2	16	10
4725	Medium	High	2	16	10
4726	Medium	High	2	16	10
4727	Medium	High	2	16	10
4728	Medium	High	2	16	10
4729	Medium	High	2	16	10
4730	Medium	High	2	16	10
4731	Medium	High	2	16	10
4732	Medium	High	2	16	10
4733	Medium	High	2	16	10
4734	Medium	High	2	16	10
4735	Medium	High	2	16	10
4736	Medium	High	2	16	10
4737	Medium	High	2	16	10
4738	Medium	High	2	16	10
4739	Medium	High	2	16	10
4740	Medium	High	2	16	10
4741	Medium	High	2	16	10
4742	Medium	High	2	16	10
4743	Medium	High	2	16	10
4744	Medium	High	2	16	10
4745	Medium	High	2	16	10
4746	Medium	High	2	16	10
4747	Medium	High	2	16	10
4748	Medium	High	2	16	10
4749	Medium	High	2	16	10
4750	Medium	High	2	16	10
4751	Medium	High	2	16	10
4752	Medium	High	2	16	10
4753	Medium	High	2	16	10
4754	Medium	High	2	16	10
4755	Medium	High	2	16	10
4756	Medium	High	2	16	10
4757	Medium	High	2	16	10
4758	Medium	High	2	16	10
4759	Medium	High	2	16	10
4760	Medium	High	2	16	10
4761	Medium	High	2	16	10
4762	Medium	High	2	16	10
4763	Medium	High	2	16	10
4764	Medium	High	2	16	10
4765	Medium	High	2	16	10
4766	Medium	High	2	16	10
4767	Medium	High	2	16	10
4768	Medium	High	2	16	10
4769	Medium	High	2	16	10
4770	Medium	High	2	16	10
4771	Medium	High	2	16	10
4772	Medium	High	2	16	10
4773	Medium	High	2	16	10
4774	Medium	High	2	16	10
4775	Medium	High	2	16	10
4776	Medium	High	2	16	10
4777	Medium	High	2	16	10
4778	Medium	High	2	16	10
4779	Medium	High	2	16	10
4780	Medium	High	2	16	10
4781	Medium	High	2	16	10
4782	Medium	High	2	16	10
4783	Medium	High	2	16	10
4784	Medium	High	2	16	10
4785	Medium	High	2	16	10
6506	Medium	High	2	16	11
6507	Medium	High	2	16	11
6508	Medium	High	2	16	11
6509	Medium	High	2	16	11
6510	Medium	High	2	16	11
6511	Medium	High	2	16	11
6512	Medium	High	2	16	11
6513	Medium	High	2	16	11
6514	Medium	High	2	16	11
6515	Medium	High	2	16	11
6516	Medium	High	2	16	11
6517	Medium	High	2	16	11
6518	Medium	High	2	16	11
6519	Medium	High	2	16	11
6520	Medium	High	2	16	11
6521	Medium	High	2	16	11
6522	Medium	High	2	16	11
6523	Medium	High	2	16	11
6524	Medium	High	2	16	11
6525	Medium	High	2	16	11
6526	Medium	High	2	16	11
6527	Medium	High	2	16	11
6528	Medium	High	2	16	11
6529	Medium	High	2	16	11
6530	Medium	High	2	16	11
6531	Medium	High	2	16	11
6532	Medium	High	2	16	11
6533	Medium	High	2	16	11
6534	Medium	High	2	16	11
6535	Medium	High	2	16	11
6536	Medium	High	2	16	11
6537	Medium	High	2	16	11
6538	Medium	High	2	16	11
6539	Medium	High	2	16	11
6540	Medium	High	2	16	11
6541	Medium	High	2	16	11
6542	Medium	High	2	16	11
6543	Medium	High	2	16	11
6544	Medium	High	2	16	11
6545	Medium	High	2	16	11
6546	Medium	High	2	16	11
6547	Medium	High	2	16	11
6548	Medium	High	2	16	11
6549	Medium	High	2	16	11
6550	Medium	High	2	16	11
6551	Medium	High	2	16	11
6552	Medium	High	2	16	11
6553	Medium	High	2	16	11
6554	Medium	High	2	16	11
6555	Medium	High	2	16	11
6556	Medium	High	2	16	11
6557	Medium	High	2	16	11
6558	Medium	High	2	16	11
6559	Medium	High	2	16	11
6560	Medium	High	2	16	11
6561	Medium	High	2	16	11
6562	Medium	High	2	16	11
6563	Medium	High	2	16	11
6564	Medium	High	2	16	11
6565	Medium	High	2	16	11
6566	Medium	High	2	16	11
6567	Medium	High	2	16	11
6568	Medium	High	2	16	11
6569	Medium	High	2	16	11
6570	Medium	High	2	16	11
6571	Medium	High	2	16	11
6572	Medium	High	2	16	11
6573	Medium	High	2	16	11
6574	Medium	High	2	16	11
6575	Medium	High	2	16	11
[truncated: 8,457 more rows]
