# Supplementary material for: The size of larval rearing container modulates the effects of diet amount and larval density on larval development in Aedes aegypti
Source: PLoS One. 2023 Jan 25;18(1):e0280736. doi: 10.1371/journal.pone.0280736 (PMC9876358; doi:10.1371/journal.pone.0280736)
Supplement: S2 Dataset — Size = Container Size (Large/Medium/Small), Density = Density (Low/High), Replicate = Replicate (1–4, 1–5 depending on treatment), Tray = individual tray ID, LA = larval to adult survival (%). (CSV) [file pone.0280736.s005.csv]

Size	Density	Replicate	Tray	LA
Large	High	1	27	69.78571429
Large	High	2	28	58.92857143
Large	High	3	29	84.28571429
Large	High	4	30	71.71428571
Large	Low	1	20	90.5
Large	Low	2	21	59.5
Large	Low	3	22	95
Large	Low	4	23	76.5
Medium	High	1	16	67.71428571
Medium	High	2	17	75.28571429
Medium	High	3	18	98.71428571
Medium	High	4	19	85.57142857
Medium	Low	1	12	86
Medium	Low	2	13	90
Medium	Low	4	15	85
Small	High	1	7	82.14285714
Small	High	2	8	72.14285714
Small	High	3	9	64.28571429
Small	High	4	10	59.28571429
Small	High	5	11	79.28571429
Small	Low	1	1	100
Small	Low	2	2	90
Small	Low	3	3	100
Small	Low	4	4	100
Small	Low	5	5	100
