# Supplementary material for: The size of larval rearing container modulates the effects of diet amount and larval density on larval development in Aedes aegypti
Source: PLoS One. 2023 Jan 25;18(1):e0280736. doi: 10.1371/journal.pone.0280736 (PMC9876358; doi:10.1371/journal.pone.0280736)
Supplement: S3 Dataset — Size = Container Size (Large/Medium/Small), Density = Density (Low/High), Replicate = Tray ID, MM = winglength of female in mm, Fecundity = number of eggs in first clutch. (CSV) [file pone.0280736.s006.csv]

Size	Density	Replicate	MM	Fecundity
Large	High	23	3.243243243	54
Large	High	23	3.243243243	45
Large	High	23	3.378378378	41
Large	High	23	3.285714286	15
Large	High	23	3.2	45
Large	High	23	3.324324324	21
Large	High	23	3.257142857	40
Large	High	24	3.514285714	49
Large	High	24	3.371428571	40
Large	High	24	3.351351351	44
Large	High	24	3.324324324	9
Large	High	24	3.485714286	63
Large	High	24	3.171428571	59
Large	High	24	3.216216216	40
Large	High	25	3.243243243	39
Large	High	25	3.216216216	0
Large	High	25	3.540540541	13
Large	High	25	3.142857143	6
Large	High	25	3.428571429	31
Large	High	25	3.243243243	7
Large	High	25	3.297297297	43
Large	High	26	3.324324324	0
Large	High	26	3.540540541	0
Large	High	26	3.459459459	0
Large	High	26	3.540540541	46
Large	High	26	3.457142857	55
Large	High	26	3.432432432	69
Large	High	26	2.891891892
Large	Low	19	3.621621622	51
Large	Low	19	3.459459459	0
Large	Low	19	3.189189189	63
Large	Low	19	3.648648649
Large	Low	19	3.648648649	39
Large	Low	20	3.513513514	9
Large	Low	20	3.648648649
Large	Low	20	3.675675676	77
Large	Low	20	3.459459459	46
Large	Low	20	2.837837838	0
Large	Low	20	3.243243243	25
Large	Low	20	3.72972973	22
Large	Low	21	3.675675676
Large	Low	21	3.567567568	88
Large	Low	21	3.459459459	70
Large	Low	21	3.513513514	0
Large	Low	21	3.513513514	76
Large	Low	21	3.648648649	63
Large	Low	22	3.243243243	0
Large	Low	22	3.297297297	62
Large	Low	22	3.432432432	0
Large	Low	22	3.810810811	20
Large	Low	22	3.621621622	56
Large	Low	22	3.594594595	87
Large	Low	22	3.567567568	42
Medium	High	15	3.2	0
Medium	High	15	3.114285714	28
Medium	High	15	3.257142857	48
Medium	High	15	3.142857143	45
Medium	High	15	3.028571429	7
Medium	High	15	3.142857143	45
Medium	High	16	3.257142857	39
Medium	High	16	3.171428571	22
Medium	High	16	3.228571429	0
Medium	High	16	3.228571429	32
Medium	High	16	3.114285714	0
Medium	High	16	3.057142857	33
Medium	High	16	3.4	32
Medium	High	17	3.114285714	47
Medium	High	17	3.228571429	33
Medium	High	17	3.228571429	0
Medium	High	17	3.171428571	23
Medium	High	17	3.342857143	33
Medium	High	17	3.285714286	31
Medium	High	17	3.314285714	41
Medium	High	18	3.257142857	0
Medium	High	18	3.228571429	16
Medium	High	18	3.371428571	0
Medium	High	18	3.314285714	0
Medium	High	18	3.257142857	0
Medium	High	18	3.428571429	47
Medium	High	18	3.485714286	8
Medium	Low	11	3.514285714	24
Medium	Low	11	3.657142857	31
Medium	Low	11	3.6	27
Medium	Low	11	3.485714286	44
Medium	Low	11	3.428571429	43
Medium	High	15	3.2
Medium	Low	11	3.457142857	43
Medium	Low	11	3.6
Medium	Low	12	3.571428571
Medium	Low	12	3.628571429	0
Medium	Low	12	3.571428571	35
Medium	Low	12	3.428571429	24
Medium	Low	13	3.571428571	0
Medium	Low	13	3.514285714	41
Medium	Low	13	3.428571429	31
Medium	Low	13	3.514285714	65
Medium	Low	13	3.257142857	32
Medium	Low	13	3.428571429	35
Medium	Low	13	3.342857143	35
Small	High	6	2.914285714	0
Small	High	6	3.6	70
Small	High	6	3.457142857	0
Small	High	6	3.4	0
Small	High	6	3.457142857	58
Small	High	6	3.257142857	48
Small	High	6	3.257142857	0
Small	High	7	3.285714286	62
Small	High	7	3.628571429	45
Small	High	7	3.428571429	38
Small	High	7	3	20
Small	High	7	3.342857143	22
Small	High	7	3.485714286	0
Small	High	7	3.428571429	0
Small	High	8	3.2	0
Small	High	8	3.4	0
Small	High	8	3.4	48
Small	High	8	3.314285714	48
Small	High	8	3.428571429	44
Small	High	8	3.542857143	0
Small	High	9	3.542857143	40
Small	High	9	3.457142857	22
Small	High	9	3.571428571	15
Small	High	9	3.314285714	26
Small	High	9	3.285714286	39
Small	High	9	3.771428571	31
Small	High	9	3.285714286	0
Small	High	10	3.257142857	38
Small	High	10	3.314285714	64
Small	High	10	3.2
Small	High	10	2.914285714	46
Small	High	10	3.371428571	48
Small	High	10	3.314285714	70
Small	Low	1	3.513513514	21
Small	Low	1	3.540540541	19
Small	Low	1	3.648648649	0
Small	Low	1	3.567567568	0
Small	Low	2	3.567567568	58
Small	Low	2	3.486486486	53
Small	Low	2	3.621621622
Small	Low	2	3.540540541	38
Small	Low	2	3.648648649	53
Small	Low	2	3.810810811	53
Small	Low	3	3.702702703	26
Small	Low	3	3.540540541
Small	Low	3	3.513513514	0
Small	Low	3	3.432432432	0
Small	Low	3	3.108108108
Small	Low	3	3.486486486	0
Small	Low	3	3.459459459	45
Small	Low	4	3.486486486	37
Small	Low	4	3.594594595	18
Small	Low	4	3.486486486	7
Small	Low	4	3.486486486	62
Small	Low	4	3.351351351	26
Small	Low	4	3.405405405
Small	Low	5	3.432432432	0
Small	Low	5	3.405405405	31
