# Supplementary material for: The size of larval rearing container modulates the effects of diet amount and larval density on larval development in Aedes aegypti
Source: PLoS One. 2023 Jan 25;18(1):e0280736. doi: 10.1371/journal.pone.0280736 (PMC9876358; doi:10.1371/journal.pone.0280736)
Supplement: S4 Dataset — Size = Container Size (Large/Medium/Small), Density = Density (Low/High), Replicate = Replicate 1–4, 1–5 depending on treatment, Fecundity = mean fecundity for this replicate tray, Hatch = percentage hatching (assumed to be 100% in this experiment), Survival = proportion of L1 surviving to emerge as adults, Development = mean development time in days, PI = Productivity calculated as ln((100xF)xS)D. (CSV) [file pone.0280736.s007.csv]

Size	Density	Replicate	Tray	Fecundity	Hatch	Survival	Development	PI
Large	High	1	22	37.2857143	100	69.78571429	10.724293	1.162706928
Large	High	2	23	43.4285714	100	58.92857143	10.772727	1.155938863
Large	High	3	24	23.1666667	100	84.28571429	10.618954	1.147203109
Large	High	4	25	56.6666667	100	71.71428571	10.764045	1.199832062
Large	Low	1	18	51	100	90.5	7.3686869	1.769968767
Large	Low	2	19	35.8	100	59.5	7.8538462	1.562176554
Large	Low	3	20	73	100	95	7.2821782	1.846907086
Large	Low	4	21	53.4	100	76.5	7.3173077	1.765713867
Medium	High	1	14	29	100	67.71428571	9.7721022	1.247199726
Medium	High	2	15	31.6	100	75.28571429	10.182125	1.215818673
Medium	High	3	16	34.6666667	100	98.71428571	10.605053	1.201613841
Medium	High	4	17	23.6666667	100	85.57142857	10.330247	1.182797393
Medium	Low	1	11	35.3333333	100	86	8.1010101	1.558366689
Medium	Low	2	12	29.5	100	90	7.5104167	1.662939703
Medium	Low	3	13	39.8333333	100	85	7.4587156	1.707066767
Small	High	1	6	58.6666667	100	82.14285714	10.056	1.301263105
Small	High	2	7	37.4	100	72.14285714	10.0625	1.242781532
Small	High	3	8	46.6666667	100	64.28571429	9.536082	1.322507268
Small	High	4	9	28.8333333	100	59.28571429	9.7	1.242172235
Small	High	5	10	53.2	100	79.28571429	9.991736	1.296299917
Small	Low	1	1	20	100	100	7.409091	1.647445368
Small	Low	2	2	51	100	90	7.409091	1.759568817
Small	Low	3	3	35.5	100	100	6.526316	1.958206294
Small	Low	4	4	30	100	100	6.45	1.955277171
Small	Low	5	5	31	100	100	7.1	1.780891208
