# Supplementary material for: The size of larval rearing container modulates the effects of diet amount and larval density on larval development in Aedes aegypti
Source: PLoS One. 2023 Jan 25;18(1):e0280736. doi: 10.1371/journal.pone.0280736 (PMC9876358; doi:10.1371/journal.pone.0280736)
Supplement: S5 Dataset — ID = individual mosquito ID, Size = Container Size (Large/Medium/Small), Diet = Amount of Diet (Low/Medium/High), Tray = Tray ID, Replicate = Replicate (1–4, 1–5 depending on treatment) Day = Day post hatch that mosquito emerged as adult. (CSV) [file pone.0280736.s008.csv]

ID	Size	Diet	Tray	Replicate	Day
1	Small	Low	1	1	7
2	Small	Low	1	1	7
3	Small	Low	1	1	8
4	Small	Low	1	1	8
5	Small	Low	1	1	8
6	Small	Low	1	1	8
7	Small	Low	1	1	9
8	Small	Low	1	1	9
9	Small	Low	1	1	9
10	Small	Low	1	1	10
11	Small	Low	1	1	10
12	Small	Low	1	1	10
13	Small	Low	1	1	10
14	Small	Low	1	1	10
15	Small	Low	1	1	10
16	Small	Low	1	1	10
17	Small	Low	1	1	10
18	Small	Low	1	1	12
19	Small	Low	1	1	12
20	Small	Low	1	1	12
21	Small	Low	2	2	7
22	Small	Low	2	2	7
23	Small	Low	2	2	7
24	Small	Low	2	2	8
25	Small	Low	2	2	8
26	Small	Low	2	2	9
27	Small	Low	2	2	9
28	Small	Low	2	2	9
29	Small	Low	2	2	9
30	Small	Low	2	2	9
31	Small	Low	2	2	9
32	Small	Low	2	2	10
33	Small	Low	2	2	10
34	Small	Low	2	2	11
35	Small	Low	3	3	7
36	Small	Low	3	3	8
37	Small	Low	3	3	8
38	Small	Low	3	3	8
39	Small	Low	3	3	9
40	Small	Low	3	3	9
41	Small	Low	3	3	9
42	Small	Low	3	3	9
43	Small	Low	3	3	9
44	Small	Low	3	3	9
45	Small	Low	3	3	10
46	Small	Low	3	3	10
47	Small	Low	3	3	10
48	Small	Low	3	3	10
49	Small	Low	3	3	10
50	Small	Low	3	3	11
51	Small	Low	3	3	11
52	Small	Low	3	3	13
53	Small	Low	3	3	14
54	Small	Low	4	4	7
55	Small	Low	4	4	7
56	Small	Low	4	4	8
57	Small	Low	4	4	8
58	Small	Low	4	4	9
59	Small	Low	4	4	9
60	Small	Low	4	4	9
61	Small	Low	4	4	9
62	Small	Low	4	4	10
63	Small	Low	4	4	10
64	Small	Low	4	4	10
65	Small	Low	4	4	10
66	Small	Low	4	4	11
67	Small	Low	4	4	11
68	Small	Low	4	4	11
69	Small	Low	4	4	11
70	Small	Low	4	4	11
71	Small	Low	4	4	11
72	Small	Low	4	4	12
73	Small	Low	4	4	12
74	Small	Low	5	5	7
75	Small	Low	5	5	7
76	Small	Low	5	5	8
77	Small	Low	5	5	8
78	Small	Low	5	5	8
79	Small	Low	5	5	8
80	Small	Low	5	5	9
81	Small	Low	5	5	9
82	Small	Low	5	5	9
83	Small	Low	5	5	9
84	Small	Low	5	5	10
85	Small	Low	5	5	10
86	Small	Low	5	5	10
87	Small	Low	5	5	10
88	Small	Low	5	5	11
89	Small	Low	5	5	11
90	Small	Low	5	5	12
91	Small	Low	5	5	16
92	Small	Low	5	5	16
93	Small	Low	5	5	17
94	Small	Medium	6	1	6
95	Small	Medium	6	1	6
96	Small	Medium	6	1	7
97	Small	Medium	6	1	7
98	Small	Medium	6	1	7
99	Small	Medium	6	1	7
100	Small	Medium	6	1	7
101	Small	Medium	6	1	7
102	Small	Medium	6	1	7
103	Small	Medium	6	1	7
104	Small	Medium	6	1	7
105	Small	Medium	6	1	8
106	Small	Medium	6	1	8
107	Small	Medium	6	1	8
108	Small	Medium	6	1	8
109	Small	Medium	6	1	8
110	Small	Medium	6	1	8
111	Small	Medium	6	1	9
112	Small	Medium	6	1	9
113	Small	Medium	6	1	9
114	Small	Medium	6	1	9
115	Small	Medium	6	1	10
116	Small	Medium	6	1	10
117	Small	Medium	6	1	11
118	Small	Medium	7	2	6
119	Small	Medium	7	2	6
120	Small	Medium	7	2	6
121	Small	Medium	7	2	6
122	Small	Medium	7	2	6
123	Small	Medium	7	2	7
124	Small	Medium	7	2	7
125	Small	Medium	7	2	7
126	Small	Medium	7	2	7
127	Small	Medium	7	2	7
128	Small	Medium	7	2	7
129	Small	Medium	7	2	7
130	Small	Medium	7	2	7
131	Small	Medium	7	2	8
132	Small	Medium	7	2	8
133	Small	Medium	7	2	9
134	Small	Medium	7	2	9
135	Small	Medium	7	2	9
136	Small	Medium	7	2	11
137	Small	Medium	7	2	13
138	Small	Medium	8	3	6
139	Small	Medium	8	3	6
140	Small	Medium	8	3	7
141	Small	Medium	8	3	7
142	Small	Medium	8	3	7
143	Small	Medium	8	3	7
144	Small	Medium	8	3	7
145	Small	Medium	8	3	7
146	Small	Medium	8	3	7
147	Small	Medium	8	3	7
148	Small	Medium	8	3	7
149	Small	Medium	8	3	8
150	Small	Medium	8	3	8
151	Small	Medium	8	3	8
152	Small	Medium	8	3	9
153	Small	Medium	8	3	9
154	Small	Medium	8	3	16
155	Small	Medium	8	3	17
156	Small	Medium	9	4	6
157	Small	Medium	9	4	6
158	Small	Medium	9	4	6
159	Small	Medium	9	4	6
160	Small	Medium	9	4	6
161	Small	Medium	9	4	6
162	Small	Medium	9	4	7
163	Small	Medium	9	4	7
164	Small	Medium	9	4	7
165	Small	Medium	9	4	7
166	Small	Medium	9	4	7
167	Small	Medium	9	4	7
168	Small	Medium	9	4	7
169	Small	Medium	9	4	8
170	Small	Medium	9	4	8
171	Small	Medium	9	4	8
172	Small	Medium	9	4	8
173	Small	Medium	9	4	9
174	Small	Medium	9	4	9
175	Small	Medium	9	4	10
176	Small	Medium	10	5	6
177	Small	Medium	10	5	6
178	Small	Medium	10	5	7
179	Small	Medium	10	5	7
180	Small	Medium	10	5	7
181	Small	Medium	10	5	7
182	Small	Medium	10	5	7
183	Small	Medium	10	5	7
184	Small	Medium	10	5	7
185	Small	Medium	10	5	7
186	Small	Medium	10	5	7
187	Small	Medium	10	5	7
188	Small	Medium	10	5	8
189	Small	Medium	10	5	8
190	Small	Medium	10	5	9
191	Small	Medium	10	5	12
192	Small	High	11	1	6
193	Small	High	11	1	6
194	Small	High	11	1	6
195	Small	High	11	1	6
196	Small	High	11	1	6
197	Small	High	11	1	6
198	Small	High	11	1	6
199	Small	High	11	1	6
200	Small	High	11	1	6
201	Small	High	11	1	6
202	Small	High	11	1	6
203	Small	High	11	1	6
204	Small	High	11	1	6
205	Small	High	11	1	7
206	Small	High	11	1	7
207	Small	High	11	1	7
208	Small	High	11	1	7
209	Small	High	11	1	7
210	Small	High	11	1	7
211	Small	High	12	2	6
212	Small	High	12	2	7
213	Small	High	12	2	7
214	Small	High	12	2	7
215	Small	High	12	2	7
216	Small	High	12	2	7
217	Small	High	12	2	7
218	Small	High	12	2	7
219	Small	High	12	2	7
220	Small	High	12	2	7
221	Small	High	12	2	7
222	Small	High	12	2	7
223	Small	High	12	2	7
224	Small	High	12	2	8
225	Small	High	12	2	8
226	Small	High	12	2	8
227	Small	High	12	2	8
228	Small	High	12	2	9
229	Small	High	12	2	9
230	Small	High	13	3	7
231	Small	High	13	3	7
232	Small	High	13	3	7
233	Small	High	13	3	7
234	Small	High	13	3	7
235	Small	High	13	3	7
236	Small	High	13	3	7
237	Small	High	13	3	7
238	Small	High	13	3	7
239	Small	High	13	3	8
240	Small	High	13	3	8
241	Small	High	13	3	8
242	Small	High	13	3	8
243	Small	High	13	3	8
244	Small	High	13	3	8
245	Small	High	13	3	9
246	Small	High	13	3	9
247	Small	High	13	3	9
248	Small	High	13	3	9
249	Small	High	13	3	11
250	Small	High	14	4	6
251	Small	High	14	4	6
252	Small	High	14	4	7
253	Small	High	14	4	7
254	Small	High	14	4	7
255	Small	High	14	4	7
256	Small	High	14	4	7
257	Small	High	14	4	7
258	Small	High	14	4	7
259	Small	High	15	5	6
260	Small	High	15	5	6
261	Small	High	15	5	6
262	Small	High	15	5	6
263	Small	High	15	5	6
264	Small	High	15	5	6
265	Small	High	15	5	6
266	Small	High	15	5	6
267	Small	High	15	5	6
268	Small	High	15	5	6
269	Small	High	15	5	6
270	Small	High	15	5	6
271	Small	High	15	5	6
272	Small	High	15	5	7
273	Small	High	15	5	7
274	Small	High	15	5	7
275	Small	High	15	5	7
276	Small	High	15	5	8
277	Small	High	15	5	8
278	Medium	Low	16	1	7
279	Medium	Low	16	1	7
280	Medium	Low	16	1	7
281	Medium	Low	16	1	7
282	Medium	Low	16	1	7
283	Medium	Low	16	1	7
284	Medium	Low	16	1	7
285	Medium	Low	16	1	7
286	Medium	Low	16	1	8
287	Medium	Low	16	1	8
288	Medium	Low	16	1	8
289	Medium	Low	16	1	8
290	Medium	Low	16	1	8
291	Medium	Low	16	1	9
292	Medium	Low	16	1	9
293	Medium	Low	16	1	9
294	Medium	Low	16	1	9
295	Medium	Low	16	1	9
296	Medium	Low	16	1	9
297	Medium	Low	16	1	9
298	Medium	Low	16	1	10
299	Medium	Low	16	1	10
300	Medium	Low	16	1	10
301	Medium	Low	16	1	10
302	Medium	Low	16	1	10
303	Medium	Low	16	1	10
304	Medium	Low	16	1	10
305	Medium	Low	16	1	10
306	Medium	Low	16	1	10
307	Medium	Low	16	1	10
308	Medium	Low	16	1	10
309	Medium	Low	16	1	10
310	Medium	Low	16	1	10
311	Medium	Low	16	1	11
312	Medium	Low	16	1	11
313	Medium	Low	16	1	11
314	Medium	Low	16	1	11
315	Medium	Low	16	1	11
316	Medium	Low	16	1	11
317	Medium	Low	16	1	11
318	Medium	Low	16	1	11
319	Medium	Low	16	1	11
320	Medium	Low	16	1	11
321	Medium	Low	16	1	11
322	Medium	Low	16	1	11
323	Medium	Low	16	1	11
324	Medium	Low	16	1	12
325	Medium	Low	16	1	12
326	Medium	Low	16	1	12
327	Medium	Low	16	1	12
328	Medium	Low	16	1	12
329	Medium	Low	16	1	12
330	Medium	Low	16	1	12
331	Medium	Low	16	1	12
332	Medium	Low	16	1	13
333	Medium	Low	16	1	13
334	Medium	Low	16	1	13
335	Medium	Low	16	1	13
336	Medium	Low	16	1	13
337	Medium	Low	16	1	13
338	Medium	Low	16	1	13
339	Medium	Low	16	1	13
340	Medium	Low	16	1	13
341	Medium	Low	16	1	13
342	Medium	Low	16	1	13
343	Medium	Low	16	1	14
344	Medium	Low	16	1	14
345	Medium	Low	16	1	14
346	Medium	Low	16	1	14
347	Medium	Low	16	1	14
348	Medium	Low	16	1	14
349	Medium	Low	16	1	14
350	Medium	Low	16	1	15
351	Medium	Low	16	1	15
352	Medium	Low	16	1	15
353	Medium	Low	16	1	16
354	Medium	Low	16	1	16
355	Medium	Low	16	1	16
356	Medium	Low	16	1	16
357	Medium	Low	16	1	17
358	Medium	Low	16	1	17
359	Medium	Low	16	1	18
360	Medium	Low	16	1	18
361	Medium	Low	16	1	19
362	Medium	Low	16	1	19
363	Medium	Low	16	1	19
364	Medium	Low	16	1	22
365	Medium	Low	17	2	7
366	Medium	Low	17	2	8
367	Medium	Low	17	2	8
368	Medium	Low	17	2	8
369	Medium	Low	17	2	8
370	Medium	Low	17	2	8
371	Medium	Low	17	2	8
372	Medium	Low	17	2	8
373	Medium	Low	17	2	8
374	Medium	Low	17	2	9
375	Medium	Low	17	2	9
376	Medium	Low	17	2	9
377	Medium	Low	17	2	9
378	Medium	Low	17	2	9
379	Medium	Low	17	2	9
380	Medium	Low	17	2	9
381	Medium	Low	17	2	9
382	Medium	Low	17	2	9
383	Medium	Low	17	2	9
384	Medium	Low	17	2	10
385	Medium	Low	17	2	10
386	Medium	Low	17	2	10
387	Medium	Low	17	2	10
388	Medium	Low	17	2	10
389	Medium	Low	17	2	10
390	Medium	Low	17	2	10
391	Medium	Low	17	2	10
392	Medium	Low	17	2	10
393	Medium	Low	17	2	10
394	Medium	Low	17	2	11
395	Medium	Low	17	2	11
396	Medium	Low	17	2	11
397	Medium	Low	17	2	11
398	Medium	Low	17	2	11
399	Medium	Low	17	2	11
400	Medium	Low	17	2	11
401	Medium	Low	17	2	11
402	Medium	Low	17	2	11
403	Medium	Low	17	2	11
404	Medium	Low	17	2	11
405	Medium	Low	17	2	12
406	Medium	Low	17	2	12
407	Medium	Low	17	2	12
408	Medium	Low	17	2	12
409	Medium	Low	17	2	12
410	Medium	Low	17	2	12
411	Medium	Low	17	2	12
412	Medium	Low	17	2	12
413	Medium	Low	17	2	12
414	Medium	Low	17	2	12
415	Medium	Low	17	2	12
416	Medium	Low	17	2	12
417	Medium	Low	17	2	12
418	Medium	Low	17	2	12
419	Medium	Low	17	2	12
420	Medium	Low	17	2	12
421	Medium	Low	17	2	13
422	Medium	Low	17	2	13
423	Medium	Low	17	2	13
424	Medium	Low	17	2	13
425	Medium	Low	17	2	13
426	Medium	Low	17	2	13
427	Medium	Low	17	2	13
428	Medium	Low	17	2	13
429	Medium	Low	17	2	14
430	Medium	Low	17	2	14
431	Medium	Low	17	2	14
432	Medium	Low	17	2	14
433	Medium	Low	17	2	14
434	Medium	Low	17	2	14
435	Medium	Low	17	2	14
436	Medium	Low	17	2	14
437	Medium	Low	17	2	15
438	Medium	Low	17	2	16
439	Medium	Low	17	2	16
440	Medium	Low	17	2	16
441	Medium	Low	17	2	18
442	Medium	Low	17	2	19
443	Medium	Low	17	2	19
444	Medium	Low	17	2	19
445	Medium	Low	18	3	7
446	Medium	Low	18	3	7
447	Medium	Low	18	3	7
448	Medium	Low	18	3	7
449	Medium	Low	18	3	7
450	Medium	Low	18	3	7
451	Medium	Low	18	3	7
452	Medium	Low	18	3	7
453	Medium	Low	18	3	7
454	Medium	Low	18	3	8
455	Medium	Low	18	3	8
456	Medium	Low	18	3	8
457	Medium	Low	18	3	8
458	Medium	Low	18	3	8
459	Medium	Low	18	3	8
460	Medium	Low	18	3	8
461	Medium	Low	18	3	8
462	Medium	Low	18	3	8
463	Medium	Low	18	3	8
464	Medium	Low	18	3	8
465	Medium	Low	18	3	8
466	Medium	Low	18	3	9
467	Medium	Low	18	3	9
468	Medium	Low	18	3	9
469	Medium	Low	18	3	9
470	Medium	Low	18	3	9
471	Medium	Low	18	3	9
472	Medium	Low	18	3	9
473	Medium	Low	18	3	9
474	Medium	Low	18	3	9
475	Medium	Low	18	3	9
476	Medium	Low	18	3	10
477	Medium	Low	18	3	10
478	Medium	Low	18	3	10
479	Medium	Low	18	3	10
480	Medium	Low	18	3	10
481	Medium	Low	18	3	10
482	Medium	Low	18	3	10
483	Medium	Low	18	3	10
484	Medium	Low	18	3	10
485	Medium	Low	18	3	10
486	Medium	Low	18	3	10
487	Medium	Low	18	3	10
488	Medium	Low	18	3	10
489	Medium	Low	18	3	11
490	Medium	Low	18	3	11
491	Medium	Low	18	3	11
492	Medium	Low	18	3	11
493	Medium	Low	18	3	11
494	Medium	Low	18	3	11
495	Medium	Low	18	3	11
496	Medium	Low	18	3	11
497	Medium	Low	18	3	11
498	Medium	Low	18	3	11
499	Medium	Low	18	3	11
500	Medium	Low	18	3	12
501	Medium	Low	18	3	12
502	Medium	Low	18	3	12
503	Medium	Low	18	3	12
504	Medium	Low	18	3	13
505	Medium	Low	18	3	13
506	Medium	Low	18	3	13
507	Medium	Low	18	3	14
508	Medium	Low	18	3	14
509	Medium	Low	18	3	14
510	Medium	Low	18	3	14
511	Medium	Low	18	3	17
512	Medium	Low	18	3	19
513	Medium	Low	18	3	22
514	Medium	Low	19	4	6
515	Medium	Low	19	4	7
516	Medium	Low	19	4	7
517	Medium	Low	19	4	7
518	Medium	Low	19	4	7
519	Medium	Low	19	4	7
520	Medium	Low	19	4	7
521	Medium	Low	19	4	7
522	Medium	Low	19	4	7
523	Medium	Low	19	4	7
524	Medium	Low	19	4	7
525	Medium	Low	19	4	7
526	Medium	Low	19	4	7
527	Medium	Low	19	4	7
528	Medium	Low	19	4	8
529	Medium	Low	19	4	8
530	Medium	Low	19	4	8
531	Medium	Low	19	4	8
532	Medium	Low	19	4	8
533	Medium	Low	19	4	8
534	Medium	Low	19	4	8
535	Medium	Low	19	4	8
536	Medium	Low	19	4	8
537	Medium	Low	19	4	8
538	Medium	Low	19	4	9
539	Medium	Low	19	4	9
540	Medium	Low	19	4	9
541	Medium	Low	19	4	9
542	Medium	Low	19	4	9
543	Medium	Low	19	4	9
544	Medium	Low	19	4	9
545	Medium	Low	19	4	9
546	Medium	Low	19	4	9
547	Medium	Low	19	4	9
548	Medium	Low	19	4	9
549	Medium	Low	19	4	10
550	Medium	Low	19	4	10
551	Medium	Low	19	4	10
552	Medium	Low	19	4	10
553	Medium	Low	19	4	10
554	Medium	Low	19	4	10
555	Medium	Low	19	4	10
556	Medium	Low	19	4	10
557	Medium	Low	19	4	10
558	Medium	Low	19	4	10
559	Medium	Low	19	4	10
560	Medium	Low	19	4	11
561	Medium	Low	19	4	11
562	Medium	Low	19	4	11
563	Medium	Low	19	4	11
564	Medium	Low	19	4	11
565	Medium	Low	19	4	11
566	Medium	Low	19	4	11
567	Medium	Low	19	4	11
568	Medium	Low	19	4	11
569	Medium	Low	19	4	11
570	Medium	Low	19	4	11
571	Medium	Low	19	4	11
572	Medium	Low	19	4	11
573	Medium	Low	19	4	11
574	Medium	Low	19	4	11
575	Medium	Low	19	4	11
576	Medium	Low	19	4	11
577	Medium	Low	19	4	11
578	Medium	Low	19	4	12
579	Medium	Low	19	4	12
580	Medium	Low	19	4	12
581	Medium	Low	19	4	12
582	Medium	Low	19	4	12
583	Medium	Low	19	4	12
584	Medium	Low	19	4	12
585	Medium	Low	19	4	13
586	Medium	Low	19	4	13
587	Medium	Low	19	4	13
588	Medium	Low	19	4	13
589	Medium	Low	19	4	13
590	Medium	Low	19	4	14
591	Medium	Low	19	4	14
592	Medium	Low	19	4	14
593	Medium	Low	19	4	15
594	Medium	Low	19	4	15
595	Medium	Low	19	4	17
596	Medium	Low	19	4	17
597	Medium	Low	20	5	7
598	Medium	Low	20	5	7
599	Medium	Low	20	5	7
600	Medium	Low	20	5	7
601	Medium	Low	20	5	7
602	Medium	Low	20	5	7
603	Medium	Low	20	5	7
604	Medium	Low	20	5	7
605	Medium	Low	20	5	7
606	Medium	Low	20	5	8
607	Medium	Low	20	5	8
608	Medium	Low	20	5	8
609	Medium	Low	20	5	8
610	Medium	Low	20	5	8
611	Medium	Low	20	5	8
612	Medium	Low	20	5	8
613	Medium	Low	20	5	8
614	Medium	Low	20	5	8
615	Medium	Low	20	5	9
616	Medium	Low	20	5	9
617	Medium	Low	20	5	9
618	Medium	Low	20	5	9
619	Medium	Low	20	5	9
620	Medium	Low	20	5	9
621	Medium	Low	20	5	9
622	Medium	Low	20	5	9
623	Medium	Low	20	5	9
624	Medium	Low	20	5	9
625	Medium	Low	20	5	9
626	Medium	Low	20	5	9
627	Medium	Low	20	5	9
628	Medium	Low	20	5	9
629	Medium	Low	20	5	10
630	Medium	Low	20	5	10
631	Medium	Low	20	5	10
632	Medium	Low	20	5	10
633	Medium	Low	20	5	10
634	Medium	Low	20	5	10
635	Medium	Low	20	5	10
636	Medium	Low	20	5	10
637	Medium	Low	20	5	10
638	Medium	Low	20	5	10
639	Medium	Low	20	5	10
640	Medium	Low	20	5	10
641	Medium	Low	20	5	10
642	Medium	Low	20	5	10
643	Medium	Low	20	5	11
644	Medium	Low	20	5	11
645	Medium	Low	20	5	11
646	Medium	Low	20	5	11
647	Medium	Low	20	5	11
648	Medium	Low	20	5	11
649	Medium	Low	20	5	11
650	Medium	Low	20	5	11
651	Medium	Low	20	5	11
652	Medium	Low	20	5	11
653	Medium	Low	20	5	11
654	Medium	Low	20	5	12
655	Medium	Low	20	5	12
656	Medium	Low	20	5	12
657	Medium	Low	20	5	12
658	Medium	Low	20	5	12
659	Medium	Low	20	5	12
660	Medium	Low	20	5	13
661	Medium	Low	20	5	13
662	Medium	Low	20	5	14
663	Medium	Low	20	5	14
664	Medium	Low	20	5	14
665	Medium	Low	20	5	14
666	Medium	Low	20	5	15
667	Medium	Low	20	5	15
668	Medium	Low	20	5	15
669	Medium	Low	20	5	15
670	Medium	Low	20	5	15
671	Medium	Low	20	5	16
672	Medium	Low	20	5	16
673	Medium	Low	20	5	17
674	Medium	Low	20	5	19
675	Medium	Medium	21	1	6
676	Medium	Medium	21	1	6
677	Medium	Medium	21	1	7
678	Medium	Medium	21	1	7
679	Medium	Medium	21	1	7
680	Medium	Medium	21	1	7
681	Medium	Medium	21	1	7
682	Medium	Medium	21	1	7
683	Medium	Medium	21	1	7
684	Medium	Medium	21	1	7
685	Medium	Medium	21	1	7
686	Medium	Medium	21	1	7
687	Medium	Medium	21	1	7
688	Medium	Medium	21	1	7
689	Medium	Medium	21	1	7
690	Medium	Medium	21	1	7
691	Medium	Medium	21	1	7
692	Medium	Medium	21	1	7
693	Medium	Medium	21	1	7
694	Medium	Medium	21	1	7
695	Medium	Medium	21	1	7
696	Medium	Medium	21	1	7
697	Medium	Medium	21	1	7
698	Medium	Medium	21	1	7
699	Medium	Medium	21	1	7
700	Medium	Medium	21	1	7
701	Medium	Medium	21	1	7
702	Medium	Medium	21	1	7
703	Medium	Medium	21	1	7
704	Medium	Medium	21	1	7
705	Medium	Medium	21	1	7
706	Medium	Medium	21	1	7
707	Medium	Medium	21	1	7
708	Medium	Medium	21	1	7
709	Medium	Medium	21	1	7
710	Medium	Medium	21	1	7
711	Medium	Medium	21	1	7
712	Medium	Medium	21	1	7
713	Medium	Medium	21	1	7
714	Medium	Medium	21	1	7
715	Medium	Medium	21	1	7
716	Medium	Medium	21	1	7
717	Medium	Medium	21	1	7
718	Medium	Medium	21	1	7
719	Medium	Medium	21	1	7
720	Medium	Medium	21	1	7
721	Medium	Medium	21	1	8
722	Medium	Medium	21	1	8
723	Medium	Medium	21	1	8
724	Medium	Medium	21	1	8
725	Medium	Medium	21	1	8
726	Medium	Medium	21	1	8
727	Medium	Medium	21	1	8
728	Medium	Medium	21	1	8
729	Medium	Medium	21	1	8
730	Medium	Medium	21	1	8
731	Medium	Medium	21	1	8
732	Medium	Medium	21	1	8
733	Medium	Medium	21	1	8
734	Medium	Medium	21	1	8
735	Medium	Medium	21	1	8
736	Medium	Medium	21	1	8
737	Medium	Medium	21	1	8
738	Medium	Medium	21	1	8
739	Medium	Medium	21	1	8
740	Medium	Medium	21	1	8
741	Medium	Medium	21	1	8
742	Medium	Medium	21	1	8
743	Medium	Medium	21	1	8
744	Medium	Medium	21	1	8
745	Medium	Medium	21	1	8
746	Medium	Medium	21	1	8
747	Medium	Medium	21	1	9
748	Medium	Medium	21	1	9
749	Medium	Medium	21	1	9
750	Medium	Medium	21	1	9
751	Medium	Medium	21	1	9
752	Medium	Medium	21	1	9
753	Medium	Medium	21	1	9
754	Medium	Medium	21	1	9
755	Medium	Medium	21	1	9
756	Medium	Medium	21	1	9
757	Medium	Medium	21	1	9
758	Medium	Medium	21	1	9
759	Medium	Medium	21	1	9
760	Medium	Medium	21	1	9
761	Medium	Medium	21	1	9
762	Medium	Medium	21	1	9
763	Medium	Medium	21	1	9
764	Medium	Medium	21	1	9
765	Medium	Medium	21	1	9
766	Medium	Medium	21	1	9
767	Medium	Medium	21	1	9
768	Medium	Medium	21	1	10
769	Medium	Medium	21	1	10
770	Medium	Medium	21	1	10
771	Medium	Medium	21	1	10
772	Medium	Medium	21	1	10
773	Medium	Medium	21	1	10
774	Medium	Medium	21	1	10
775	Medium	Medium	21	1	10
776	Medium	Medium	21	1	10
777	Medium	Medium	21	1	10
778	Medium	Medium	21	1	10
779	Medium	Medium	21	1	10
780	Medium	Medium	21	1	11
781	Medium	Medium	21	1	11
782	Medium	Medium	21	1	12
783	Medium	Medium	21	1	12
784	Medium	Medium	21	1	14
785	Medium	Medium	21	1	14
786	Medium	Medium	22	2	6
787	Medium	Medium	22	2	6
788	Medium	Medium	22	2	6
789	Medium	Medium	22	2	6
790	Medium	Medium	22	2	6
791	Medium	Medium	22	2	6
792	Medium	Medium	22	2	6
793	Medium	Medium	22	2	6
794	Medium	Medium	22	2	6
795	Medium	Medium	22	2	6
796	Medium	Medium	22	2	6
797	Medium	Medium	22	2	6
798	Medium	Medium	22	2	6
799	Medium	Medium	22	2	6
800	Medium	Medium	22	2	6
801	Medium	Medium	22	2	6
802	Medium	Medium	22	2	6
803	Medium	Medium	22	2	6
804	Medium	Medium	22	2	6
805	Medium	Medium	22	2	6
806	Medium	Medium	22	2	6
807	Medium	Medium	22	2	7
808	Medium	Medium	22	2	7
809	Medium	Medium	22	2	7
810	Medium	Medium	22	2	7
811	Medium	Medium	22	2	7
812	Medium	Medium	22	2	7
813	Medium	Medium	22	2	7
814	Medium	Medium	22	2	7
815	Medium	Medium	22	2	7
816	Medium	Medium	22	2	7
817	Medium	Medium	22	2	7
818	Medium	Medium	22	2	7
819	Medium	Medium	22	2	7
820	Medium	Medium	22	2	7
821	Medium	Medium	22	2	7
822	Medium	Medium	22	2	7
823	Medium	Medium	22	2	7
824	Medium	Medium	22	2	7
825	Medium	Medium	22	2	7
826	Medium	Medium	22	2	7
827	Medium	Medium	22	2	7
828	Medium	Medium	22	2	7
829	Medium	Medium	22	2	7
830	Medium	Medium	22	2	7
831	Medium	Medium	22	2	7
832	Medium	Medium	22	2	7
833	Medium	Medium	22	2	7
834	Medium	Medium	22	2	7
835	Medium	Medium	22	2	7
836	Medium	Medium	22	2	7
837	Medium	Medium	22	2	7
838	Medium	Medium	22	2	7
839	Medium	Medium	22	2	7
840	Medium	Medium	22	2	7
841	Medium	Medium	22	2	7
842	Medium	Medium	22	2	7
843	Medium	Medium	22	2	7
844	Medium	Medium	22	2	7
845	Medium	Medium	22	2	7
846	Medium	Medium	22	2	7
847	Medium	Medium	22	2	7
848	Medium	Medium	22	2	7
849	Medium	Medium	22	2	7
850	Medium	Medium	22	2	7
851	Medium	Medium	22	2	7
852	Medium	Medium	22	2	7
853	Medium	Medium	22	2	7
854	Medium	Medium	22	2	7
855	Medium	Medium	22	2	8
856	Medium	Medium	22	2	8
857	Medium	Medium	22	2	8
858	Medium	Medium	22	2	8
859	Medium	Medium	22	2	8
860	Medium	Medium	22	2	8
861	Medium	Medium	22	2	8
862	Medium	Medium	22	2	8
863	Medium	Medium	22	2	8
864	Medium	Medium	22	2	8
865	Medium	Medium	22	2	8
866	Medium	Medium	22	2	8
867	Medium	Medium	22	2	8
868	Medium	Medium	22	2	8
869	Medium	Medium	22	2	8
870	Medium	Medium	22	2	8
871	Medium	Medium	22	2	8
872	Medium	Medium	22	2	9
873	Medium	Medium	22	2	9
874	Medium	Medium	22	2	9
875	Medium	Medium	22	2	9
876	Medium	Medium	22	2	9
877	Medium	Medium	22	2	9
878	Medium	Medium	22	2	9
879	Medium	Medium	22	2	9
880	Medium	Medium	22	2	9
881	Medium	Medium	22	2	9
882	Medium	Medium	22	2	9
883	Medium	Medium	22	2	9
884	Medium	Medium	22	2	9
885	Medium	Medium	22	2	9
886	Medium	Medium	22	2	9
887	Medium	Medium	22	2	10
888	Medium	Medium	22	2	10
889	Medium	Medium	22	2	10
890	Medium	Medium	22	2	10
891	Medium	Medium	22	2	10
892	Medium	Medium	22	2	11
893	Medium	Medium	22	2	11
894	Medium	Medium	22	2	11
895	Medium	Medium	22	2	11
896	Medium	Medium	22	2	11
897	Medium	Medium	22	2	12
898	Medium	Medium	22	2	13
899	Medium	Medium	23	3	6
900	Medium	Medium	23	3	6
901	Medium	Medium	23	3	6
902	Medium	Medium	23	3	6
903	Medium	Medium	23	3	6
904	Medium	Medium	23	3	6
905	Medium	Medium	23	3	6
906	Medium	Medium	23	3	6
907	Medium	Medium	23	3	6
908	Medium	Medium	23	3	6
909	Medium	Medium	23	3	6
910	Medium	Medium	23	3	6
911	Medium	Medium	23	3	6
912	Medium	Medium	23	3	6
913	Medium	Medium	23	3	6
914	Medium	Medium	23	3	6
915	Medium	Medium	23	3	6
916	Medium	Medium	23	3	6
917	Medium	Medium	23	3	6
918	Medium	Medium	23	3	6
919	Medium	Medium	23	3	7
920	Medium	Medium	23	3	7
921	Medium	Medium	23	3	7
922	Medium	Medium	23	3	7
923	Medium	Medium	23	3	7
924	Medium	Medium	23	3	7
925	Medium	Medium	23	3	7
926	Medium	Medium	23	3	7
927	Medium	Medium	23	3	7
928	Medium	Medium	23	3	7
929	Medium	Medium	23	3	7
930	Medium	Medium	23	3	7
931	Medium	Medium	23	3	7
932	Medium	Medium	23	3	7
933	Medium	Medium	23	3	7
934	Medium	Medium	23	3	7
935	Medium	Medium	23	3	7
936	Medium	Medium	23	3	7
937	Medium	Medium	23	3	7
938	Medium	Medium	23	3	7
939	Medium	Medium	23	3	7
940	Medium	Medium	23	3	7
941	Medium	Medium	23	3	7
942	Medium	Medium	23	3	9
943	Medium	Medium	23	3	9
944	Medium	Medium	23	3	9
945	Medium	Medium	23	3	9
946	Medium	Medium	23	3	10
947	Medium	Medium	24	4	6
948	Medium	Medium	24	4	6
949	Medium	Medium	24	4	6
950	Medium	Medium	24	4	6
951	Medium	Medium	24	4	6
952	Medium	Medium	24	4	6
953	Medium	Medium	24	4	6
954	Medium	Medium	24	4	6
955	Medium	Medium	24	4	6
956	Medium	Medium	24	4	6
957	Medium	Medium	24	4	6
958	Medium	Medium	24	4	6
959	Medium	Medium	24	4	6
960	Medium	Medium	24	4	6
961	Medium	Medium	24	4	6
962	Medium	Medium	24	4	6
963	Medium	Medium	24	4	6
964	Medium	Medium	24	4	6
965	Medium	Medium	24	4	6
966	Medium	Medium	24	4	6
967	Medium	Medium	24	4	6
968	Medium	Medium	24	4	6
969	Medium	Medium	24	4	6
970	Medium	Medium	24	4	6
971	Medium	Medium	24	4	6
972	Medium	Medium	24	4	7
973	Medium	Medium	24	4	7
974	Medium	Medium	24	4	7
975	Medium	Medium	24	4	7
976	Medium	Medium	24	4	7
977	Medium	Medium	24	4	7
978	Medium	Medium	24	4	7
979	Medium	Medium	24	4	7
980	Medium	Medium	24	4	7
981	Medium	Medium	24	4	7
982	Medium	Medium	24	4	7
983	Medium	Medium	24	4	7
984	Medium	Medium	24	4	7
985	Medium	Medium	24	4	7
986	Medium	Medium	24	4	7
987	Medium	Medium	24	4	7
988	Medium	Medium	24	4	7
989	Medium	Medium	24	4	7
990	Medium	Medium	24	4	7
991	Medium	Medium	24	4	7
992	Medium	Medium	24	4	7
993	Medium	Medium	24	4	7
994	Medium	Medium	24	4	7
995	Medium	Medium	24	4	7
996	Medium	Medium	24	4	7
997	Medium	Medium	24	4	7
998	Medium	Medium	24	4	7
999	Medium	Medium	24	4	7
1000	Medium	Medium	24	4	7
1001	Medium	Medium	24	4	7
1002	Medium	Medium	24	4	7
1003	Medium	Medium	24	4	7
1004	Medium	Medium	24	4	7
1005	Medium	Medium	24	4	7
1006	Medium	Medium	24	4	7
1007	Medium	Medium	24	4	7
1008	Medium	Medium	24	4	7
1009	Medium	Medium	24	4	7
1010	Medium	Medium	24	4	7
1011	Medium	Medium	24	4	7
1012	Medium	Medium	24	4	7
1013	Medium	Medium	24	4	7
1014	Medium	Medium	24	4	7
1015	Medium	Medium	24	4	8
1016	Medium	Medium	24	4	8
1017	Medium	Medium	24	4	8
1018	Medium	Medium	24	4	8
1019	Medium	Medium	24	4	8
1020	Medium	Medium	24	4	9
1021	Medium	Medium	24	4	9
1022	Medium	Medium	24	4	9
1023	Medium	Medium	24	4	9
1024	Medium	Medium	24	4	9
1025	Medium	Medium	24	4	10
1026	Medium	Medium	24	4	10
1027	Medium	Medium	24	4	10
1028	Medium	Medium	25	5	6
1029	Medium	Medium	25	5	6
1030	Medium	Medium	25	5	6
1031	Medium	Medium	25	5	6
1032	Medium	Medium	25	5	6
1033	Medium	Medium	25	5	6
1034	Medium	Medium	25	5	6
1035	Medium	Medium	25	5	6
1036	Medium	Medium	25	5	6
1037	Medium	Medium	25	5	6
1038	Medium	Medium	25	5	6
1039	Medium	Medium	25	5	6
1040	Medium	Medium	25	5	6
1041	Medium	Medium	25	5	6
1042	Medium	Medium	25	5	6
1043	Medium	Medium	25	5	6
1044	Medium	Medium	25	5	6
1045	Medium	Medium	25	5	6
1046	Medium	Medium	25	5	6
1047	Medium	Medium	25	5	6
1048	Medium	Medium	25	5	6
1049	Medium	Medium	25	5	6
1050	Medium	Medium	25	5	6
1051	Medium	Medium	25	5	6
1052	Medium	Medium	25	5	6
1053	Medium	Medium	25	5	6
1054	Medium	Medium	25	5	6
1055	Medium	Medium	25	5	7
1056	Medium	Medium	25	5	7
1057	Medium	Medium	25	5	7
1058	Medium	Medium	25	5	7
1059	Medium	Medium	25	5	7
1060	Medium	Medium	25	5	7
1061	Medium	Medium	25	5	7
1062	Medium	Medium	25	5	7
1063	Medium	Medium	25	5	7
1064	Medium	Medium	25	5	7
1065	Medium	Medium	25	5	7
1066	Medium	Medium	25	5	7
1067	Medium	Medium	25	5	7
1068	Medium	Medium	25	5	7
1069	Medium	Medium	25	5	7
1070	Medium	Medium	25	5	7
1071	Medium	Medium	25	5	7
1072	Medium	Medium	25	5	7
1073	Medium	Medium	25	5	7
1074	Medium	Medium	25	5	7
1075	Medium	Medium	25	5	7
1076	Medium	Medium	25	5	7
1077	Medium	Medium	25	5	7
1078	Medium	Medium	25	5	7
1079	Medium	Medium	25	5	7
1080	Medium	Medium	25	5	7
1081	Medium	Medium	25	5	7
1082	Medium	Medium	25	5	7
1083	Medium	Medium	25	5	7
1084	Medium	Medium	25	5	7
1085	Medium	Medium	25	5	7
1086	Medium	Medium	25	5	7
1087	Medium	Medium	25	5	7
1088	Medium	Medium	25	5	7
1089	Medium	Medium	25	5	7
1090	Medium	Medium	25	5	7
1091	Medium	Medium	25	5	7
1092	Medium	Medium	25	5	7
1093	Medium	Medium	25	5	7
1094	Medium	Medium	25	5	7
1095	Medium	Medium	25	5	8
1096	Medium	Medium	25	5	8
1097	Medium	Medium	25	5	8
1098	Medium	Medium	25	5	8
1099	Medium	Medium	25	5	8
1100	Medium	Medium	25	5	8
1101	Medium	Medium	25	5	8
1102	Medium	Medium	25	5	8
1103	Medium	Medium	25	5	8
1104	Medium	Medium	25	5	8
1105	Medium	Medium	25	5	8
1106	Medium	Medium	25	5	8
1107	Medium	Medium	25	5	9
1108	Medium	Medium	25	5	9
1109	Medium	Medium	25	5	9
1110	Medium	Medium	25	5	9
1111	Medium	Medium	25	5	9
1112	Medium	Medium	25	5	9
1113	Medium	Medium	25	5	9
1114	Medium	Medium	25	5	10
1115	Medium	Medium	25	5	10
1116	Medium	Medium	25	5	10
1117	Medium	Medium	25	5	10
1118	Medium	Medium	25	5	10
1119	Medium	Medium	25	5	13
1120	Medium	Medium	25	5	13
1121	Medium	Medium	25	5	17
1122	Medium	Medium	25	5	18
1123	Medium	High	26	1	7
1124	Medium	High	26	1	7
1125	Medium	High	26	1	7
1126	Medium	High	26	1	7
1127	Medium	High	26	1	7
1128	Medium	High	26	1	7
1129	Medium	High	26	1	7
1130	Medium	High	26	1	7
1131	Medium	High	26	1	7
1132	Medium	High	26	1	7
1133	Medium	High	26	1	7
1134	Medium	High	26	1	7
1135	Medium	High	26	1	7
1136	Medium	High	26	1	7
1137	Medium	High	26	1	7
1138	Medium	High	26	1	7
1139	Medium	High	26	1	7
1140	Medium	High	26	1	7
1141	Medium	High	26	1	7
1142	Medium	High	26	1	7
1143	Medium	High	26	1	7
1144	Medium	High	26	1	7
1145	Medium	High	26	1	7
1146	Medium	High	26	1	7
1147	Medium	High	26	1	7
1148	Medium	High	26	1	7
1149	Medium	High	26	1	7
1150	Medium	High	26	1	7
1151	Medium	High	26	1	7
1152	Medium	High	26	1	7
1153	Medium	High	26	1	7
1154	Medium	High	26	1	7
1155	Medium	High	26	1	7
1156	Medium	High	26	1	7
1157	Medium	High	26	1	7
1158	Medium	High	26	1	7
1159	Medium	High	26	1	7
1160	Medium	High	26	1	7
1161	Medium	High	26	1	7
1162	Medium	High	26	1	7
1163	Medium	High	26	1	7
1164	Medium	High	26	1	7
1165	Medium	High	26	1	7
1166	Medium	High	26	1	7
1167	Medium	High	26	1	7
1168	Medium	High	26	1	7
1169	Medium	High	26	1	7
1170	Medium	High	26	1	7
1171	Medium	High	26	1	7
1172	Medium	High	26	1	7
1173	Medium	High	26	1	7
1174	Medium	High	26	1	7
1175	Medium	High	26	1	7
1176	Medium	High	26	1	7
1177	Medium	High	26	1	7
1178	Medium	High	26	1	7
1179	Medium	High	26	1	7
1180	Medium	High	26	1	7
1181	Medium	High	26	1	7
1182	Medium	High	26	1	7
1183	Medium	High	26	1	7
1184	Medium	High	26	1	7
1185	Medium	High	26	1	7
1186	Medium	High	26	1	7
1187	Medium	High	26	1	7
1188	Medium	High	26	1	7
1189	Medium	High	26	1	7
1190	Medium	High	26	1	7
1191	Medium	High	26	1	7
1192	Medium	High	26	1	7
1193	Medium	High	26	1	7
1194	Medium	High	26	1	7
1195	Medium	High	26	1	7
1196	Medium	High	26	1	7
1197	Medium	High	26	1	7
1198	Medium	High	26	1	7
1199	Medium	High	26	1	8
1200	Medium	High	26	1	8
1201	Medium	High	26	1	8
1202	Medium	High	26	1	8
1203	Medium	High	26	1	8
1204	Medium	High	26	1	8
1205	Medium	High	26	1	8
1206	Medium	High	26	1	8
1207	Medium	High	26	1	8
1208	Medium	High	26	1	8
1209	Medium	High	26	1	8
1210	Medium	High	26	1	8
1211	Medium	High	26	1	8
1212	Medium	High	26	1	8
1213	Medium	High	26	1	8
1214	Medium	High	26	1	8
1215	Medium	High	26	1	8
1216	Medium	High	26	1	8
1217	Medium	High	26	1	8
1218	Medium	High	26	1	8
1219	Medium	High	26	1	8
1220	Medium	High	26	1	8
1221	Medium	High	26	1	8
1222	Medium	High	26	1	8
1223	Medium	High	26	1	8
1224	Medium	High	26	1	8
1225	Medium	High	26	1	8
1226	Medium	High	26	1	8
1227	Medium	High	26	1	9
1228	Medium	High	26	1	9
1229	Medium	High	26	1	9
1230	Medium	High	26	1	9
1231	Medium	High	26	1	9
1232	Medium	High	26	1	10
1233	Medium	High	26	1	10
1234	Medium	High	26	1	10
1235	Medium	High	26	1	11
1236	Medium	High	27	2	7
1237	Medium	High	27	2	7
1238	Medium	High	27	2	7
1239	Medium	High	27	2	7
1240	Medium	High	27	2	7
1241	Medium	High	27	2	7
1242	Medium	High	27	2	7
1243	Medium	High	27	2	7
1244	Medium	High	27	2	7
1245	Medium	High	27	2	7
1246	Medium	High	27	2	7
1247	Medium	High	27	2	7
1248	Medium	High	27	2	7
1249	Medium	High	27	2	7
1250	Medium	High	27	2	7
1251	Medium	High	27	2	7
1252	Medium	High	27	2	7
1253	Medium	High	27	2	7
1254	Medium	High	27	2	7
1255	Medium	High	27	2	7
1256	Medium	High	27	2	7
1257	Medium	High	27	2	7
1258	Medium	High	27	2	7
1259	Medium	High	27	2	7
1260	Medium	High	27	2	7
1261	Medium	High	27	2	7
1262	Medium	High	27	2	7
1263	Medium	High	27	2	7
1264	Medium	High	27	2	7
1265	Medium	High	27	2	7
1266	Medium	High	27	2	7
1267	Medium	High	27	2	7
1268	Medium	High	27	2	7
1269	Medium	High	27	2	7
1270	Medium	High	27	2	7
1271	Medium	High	27	2	7
1272	Medium	High	27	2	7
1273	Medium	High	27	2	7
1274	Medium	High	27	2	7
1275	Medium	High	27	2	7
1276	Medium	High	27	2	7
1277	Medium	High	27	2	7
1278	Medium	High	27	2	7
1279	Medium	High	27	2	7
1280	Medium	High	27	2	7
1281	Medium	High	27	2	7
1282	Medium	High	27	2	7
1283	Medium	High	27	2	7
1284	Medium	High	27	2	7
1285	Medium	High	27	2	7
1286	Medium	High	27	2	7
1287	Medium	High	27	2	7
1288	Medium	High	27	2	7
1289	Medium	High	27	2	7
1290	Medium	High	27	2	7
1291	Medium	High	27	2	7
1292	Medium	High	27	2	7
1293	Medium	High	27	2	7
1294	Medium	High	27	2	7
1295	Medium	High	27	2	7
1296	Medium	High	27	2	7
1297	Medium	High	27	2	7
1298	Medium	High	27	2	7
1299	Medium	High	27	2	7
1300	Medium	High	27	2	7
1301	Medium	High	27	2	7
1302	Medium	High	27	2	7
1303	Medium	High	27	2	7
1304	Medium	High	27	2	7
1305	Medium	High	27	2	7
1306	Medium	High	27	2	7
1307	Medium	High	27	2	7
1308	Medium	High	27	2	7
1309	Medium	High	27	2	8
1310	Medium	High	27	2	8
1311	Medium	High	27	2	8
1312	Medium	High	27	2	8
1313	Medium	High	27	2	8
1314	Medium	High	27	2	8
1315	Medium	High	27	2	8
1316	Medium	High	27	2	8
1317	Medium	High	27	2	8
1318	Medium	High	27	2	8
1319	Medium	High	27	2	8
1320	Medium	High	27	2	8
1321	Medium	High	27	2	8
1322	Medium	High	27	2	8
1323	Medium	High	27	2	8
1324	Medium	High	27	2	8
1325	Medium	High	27	2	8
1326	Medium	High	27	2	9
1327	Medium	High	28	3	6
1328	Medium	High	28	3	6
1329	Medium	High	28	3	6
1330	Medium	High	28	3	6
1331	Medium	High	28	3	6
1332	Medium	High	28	3	6
1333	Medium	High	28	3	6
1334	Medium	High	28	3	6
1335	Medium	High	28	3	6
1336	Medium	High	28	3	6
1337	Medium	High	28	3	6
1338	Medium	High	28	3	6
1339	Medium	High	28	3	6
1340	Medium	High	28	3	6
1341	Medium	High	28	3	6
1342	Medium	High	28	3	6
1343	Medium	High	28	3	6
1344	Medium	High	28	3	6
1345	Medium	High	28	3	6
1346	Medium	High	28	3	6
1347	Medium	High	28	3	6
1348	Medium	High	28	3	6
1349	Medium	High	28	3	6
1350	Medium	High	28	3	6
1351	Medium	High	28	3	6
1352	Medium	High	28	3	6
1353	Medium	High	28	3	6
1354	Medium	High	28	3	6
1355	Medium	High	28	3	6
1356	Medium	High	28	3	6
1357	Medium	High	28	3	6
1358	Medium	High	28	3	6
1359	Medium	High	28	3	6
1360	Medium	High	28	3	6
1361	Medium	High	28	3	6
1362	Medium	High	28	3	6
1363	Medium	High	28	3	6
1364	Medium	High	28	3	6
1365	Medium	High	28	3	6
1366	Medium	High	28	3	6
1367	Medium	High	28	3	6
1368	Medium	High	28	3	6
1369	Medium	High	28	3	6
1370	Medium	High	28	3	6
1371	Medium	High	28	3	7
1372	Medium	High	28	3	7
1373	Medium	High	28	3	7
1374	Medium	High	28	3	7
1375	Medium	High	28	3	7
1376	Medium	High	28	3	7
1377	Medium	High	28	3	7
1378	Medium	High	28	3	7
1379	Medium	High	28	3	7
1380	Medium	High	28	3	7
1381	Medium	High	28	3	7
1382	Medium	High	28	3	7
1383	Medium	High	28	3	7
1384	Medium	High	28	3	7
1385	Medium	High	28	3	7
1386	Medium	High	28	3	7
1387	Medium	High	28	3	7
1388	Medium	High	28	3	7
1389	Medium	High	28	3	7
1390	Medium	High	28	3	7
1391	Medium	High	28	3	7
1392	Medium	High	28	3	7
1393	Medium	High	28	3	7
1394	Medium	High	28	3	7
1395	Medium	High	28	3	7
1396	Medium	High	28	3	7
1397	Medium	High	28	3	7
1398	Medium	High	28	3	7
1399	Medium	High	28	3	7
1400	Medium	High	28	3	7
1401	Medium	High	28	3	7
1402	Medium	High	28	3	7
1403	Medium	High	28	3	7
1404	Medium	High	28	3	7
1405	Medium	High	28	3	7
1406	Medium	High	28	3	7
1407	Medium	High	28	3	7
1408	Medium	High	28	3	7
1409	Medium	High	28	3	7
1410	Medium	High	28	3	7
1411	Medium	High	28	3	7
1412	Medium	High	28	3	7
1413	Medium	High	28	3	7
1414	Medium	High	28	3	8
1415	Medium	High	28	3	8
1416	Medium	High	28	3	8
1417	Medium	High	28	3	8
1418	Medium	High	28	3	8
1419	Medium	High	28	3	8
1420	Medium	High	28	3	8
1421	Medium	High	28	3	8
1422	Medium	High	28	3	8
1423	Medium	High	28	3	8
1424	Medium	High	28	3	8
1425	Medium	High	28	3	8
1426	Medium	High	28	3	8
1427	Medium	High	28	3	9
1428	Medium	High	28	3	9
1429	Medium	High	28	3	9
1430	Medium	High	28	3	9
1431	Medium	High	28	3	9
1432	Medium	High	28	3	9
1433	Medium	High	28	3	9
1434	Medium	High	28	3	9
1435	Medium	High	28	3	10
1436	Medium	High	28	3	10
1437	Medium	High	28	3	11
1438	Medium	High	28	3	11
1439	Medium	High	28	3	12
1440	Medium	High	29	4	6
1441	Medium	High	29	4	6
1442	Medium	High	29	4	6
1443	Medium	High	29	4	6
1444	Medium	High	29	4	6
1445	Medium	High	29	4	6
1446	Medium	High	29	4	6
1447	Medium	High	29	4	6
1448	Medium	High	29	4	6
1449	Medium	High	29	4	6
1450	Medium	High	29	4	6
1451	Medium	High	29	4	6
1452	Medium	High	29	4	6
1453	Medium	High	29	4	6
1454	Medium	High	29	4	6
1455	Medium	High	29	4	6
1456	Medium	High	29	4	6
1457	Medium	High	29	4	6
1458	Medium	High	29	4	6
1459	Medium	High	29	4	6
1460	Medium	High	29	4	6
1461	Medium	High	29	4	6
1462	Medium	High	29	4	6
1463	Medium	High	29	4	6
1464	Medium	High	29	4	6
1465	Medium	High	29	4	6
1466	Medium	High	29	4	6
1467	Medium	High	29	4	6
1468	Medium	High	29	4	6
1469	Medium	High	29	4	6
1470	Medium	High	29	4	6
1471	Medium	High	29	4	7
1472	Medium	High	29	4	7
1473	Medium	High	29	4	7
1474	Medium	High	29	4	7
1475	Medium	High	29	4	7
1476	Medium	High	29	4	7
1477	Medium	High	29	4	7
1478	Medium	High	29	4	7
1479	Medium	High	29	4	7
1480	Medium	High	29	4	7
1481	Medium	High	29	4	7
1482	Medium	High	29	4	7
1483	Medium	High	29	4	7
1484	Medium	High	29	4	7
1485	Medium	High	29	4	7
1486	Medium	High	29	4	7
1487	Medium	High	29	4	7
1488	Medium	High	29	4	7
1489	Medium	High	29	4	7
1490	Medium	High	29	4	7
1491	Medium	High	29	4	7
1492	Medium	High	29	4	7
1493	Medium	High	29	4	7
1494	Medium	High	29	4	7
1495	Medium	High	29	4	7
1496	Medium	High	29	4	7
1497	Medium	High	29	4	7
1498	Medium	High	29	4	7
1499	Medium	High	29	4	7
1500	Medium	High	29	4	7
1501	Medium	High	29	4	7
1502	Medium	High	29	4	7
1503	Medium	High	29	4	7
1504	Medium	High	29	4	7
1505	Medium	High	29	4	7
1506	Medium	High	29	4	7
1507	Medium	High	29	4	7
1508	Medium	High	29	4	7
1509	Medium	High	29	4	7
1510	Medium	High	29	4	7
1511	Medium	High	29	4	7
1512	Medium	High	29	4	7
1513	Medium	High	29	4	7
1514	Medium	High	29	4	7
1515	Medium	High	29	4	7
1516	Medium	High	29	4	8
1517	Medium	High	29	4	8
1518	Medium	High	29	4	8
1519	Medium	High	29	4	8
1520	Medium	High	29	4	8
1521	Medium	High	29	4	8
1522	Medium	High	29	4	8
1523	Medium	High	29	4	8
1524	Medium	High	29	4	8
1525	Medium	High	29	4	9
1526	Medium	High	29	4	9
1527	Medium	High	29	4	9
1528	Medium	High	29	4	9
1529	Medium	High	29	4	9
1530	Medium	High	29	4	9
1531	Medium	High	29	4	9
1532	Medium	High	29	4	10
1533	Medium	High	29	4	10
1534	Medium	High	29	4	12
1535	Medium	High	29	4	14
1536	Medium	High	29	4	14
1537	Medium	High	29	4	15
1538	Medium	High	30	5	6
1539	Medium	High	30	5	6
1540	Medium	High	30	5	6
1541	Medium	High	30	5	6
1542	Medium	High	30	5	6
1543	Medium	High	30	5	6
1544	Medium	High	30	5	6
1545	Medium	High	30	5	6
1546	Medium	High	30	5	6
1547	Medium	High	30	5	6
1548	Medium	High	30	5	6
1549	Medium	High	30	5	6
1550	Medium	High	30	5	6
1551	Medium	High	30	5	6
1552	Medium	High	30	5	6
1553	Medium	High	30	5	6
1554	Medium	High	30	5	6
1555	Medium	High	30	5	6
1556	Medium	High	30	5	6
1557	Medium	High	30	5	6
1558	Medium	High	30	5	6
1559	Medium	High	30	5	6
1560	Medium	High	30	5	6
1561	Medium	High	30	5	6
1562	Medium	High	30	5	6
1563	Medium	High	30	5	6
1564	Medium	High	30	5	6
1565	Medium	High	30	5	6
1566	Medium	High	30	5	6
1567	Medium	High	30	5	6
1568	Medium	High	30	5	6
1569	Medium	High	30	5	6
1570	Medium	High	30	5	6
1571	Medium	High	30	5	6
1572	Medium	High	30	5	6
1573	Medium	High	30	5	6
1574	Medium	High	30	5	6
1575	Medium	High	30	5	6
1576	Medium	High	30	5	6
1577	Medium	High	30	5	6
1578	Medium	High	30	5	6
1579	Medium	High	30	5	6
1580	Medium	High	30	5	6
1581	Medium	High	30	5	6
1582	Medium	High	30	5	6
1583	Medium	High	30	5	6
1584	Medium	High	30	5	6
1585	Medium	High	30	5	6
1586	Medium	High	30	5	7
1587	Medium	High	30	5	7
1588	Medium	High	30	5	7
1589	Medium	High	30	5	7
1590	Medium	High	30	5	7
1591	Medium	High	30	5	7
1592	Medium	High	30	5	7
1593	Medium	High	30	5	7
1594	Medium	High	30	5	7
1595	Medium	High	30	5	7
1596	Medium	High	30	5	7
1597	Medium	High	30	5	7
1598	Medium	High	30	5	7
1599	Medium	High	30	5	7
1600	Medium	High	30	5	7
1601	Medium	High	30	5	7
1602	Medium	High	30	5	7
1603	Medium	High	30	5	7
1604	Medium	High	30	5	7
1605	Medium	High	30	5	7
1606	Medium	High	30	5	7
1607	Medium	High	30	5	7
1608	Medium	High	30	5	7
1609	Medium	High	30	5	7
1610	Medium	High	30	5	7
1611	Medium	High	30	5	7
1612	Medium	High	30	5	7
1613	Medium	High	30	5	7
1614	Medium	High	30	5	7
1615	Medium	High	30	5	8
1616	Medium	High	30	5	8
1617	Medium	High	30	5	8
1618	Medium	High	30	5	8
1619	Medium	High	30	5	8
1620	Medium	High	30	5	8
1621	Medium	High	30	5	9
1622	Medium	High	30	5	9
1623	Medium	High	30	5	9
1624	Medium	High	30	5	9
1625	Medium	High	30	5	9
1626	Medium	High	30	5	10
1627	Medium	High	30	5	10
1628	Medium	High	30	5	10
1629	Medium	High	30	5	12
1630	Large	Low	31	1	8
1631	Large	Low	31	1	8
1632	Large	Low	31	1	8
1633	Large	Low	31	1	8
1634	Large	Low	31	1	8
1635	Large	Low	31	1	8
1636	Large	Low	31	1	8
1637	Large	Low	31	1	8
1638	Large	Low	31	1	8
1639	Large	Low	31	1	8
1640	Large	Low	31	1	8
1641	Large	Low	31	1	8
1642	Large	Low	31	1	9
1643	Large	Low	31	1	9
1644	Large	Low	31	1	9
1645	Large	Low	31	1	9
1646	Large	Low	31	1	9
1647	Large	Low	31	1	9
1648	Large	Low	31	1	9
1649	Large	Low	31	1	9
1650	Large	Low	31	1	9
1651	Large	Low	31	1	9
1652	Large	Low	31	1	9
1653	Large	Low	31	1	9
1654	Large	Low	31	1	9
1655	Large	Low	31	1	9
1656	Large	Low	31	1	9
1657	Large	Low	31	1	9
1658	Large	Low	31	1	9
1659	Large	Low	31	1	9
1660	Large	Low	31	1	9
1661	Large	Low	31	1	9
1662	Large	Low	31	1	9
1663	Large	Low	31	1	9
1664	Large	Low	31	1	9
1665	Large	Low	31	1	10
1666	Large	Low	31	1	10
1667	Large	Low	31	1	10
1668	Large	Low	31	1	10
1669	Large	Low	31	1	10
1670	Large	Low	31	1	10
1671	Large	Low	31	1	10
1672	Large	Low	31	1	10
1673	Large	Low	31	1	10
1674	Large	Low	31	1	10
1675	Large	Low	31	1	10
1676	Large	Low	31	1	10
1677	Large	Low	31	1	10
1678	Large	Low	31	1	10
1679	Large	Low	31	1	10
1680	Large	Low	31	1	10
1681	Large	Low	31	1	10
1682	Large	Low	31	1	10
1683	Large	Low	31	1	10
1684	Large	Low	31	1	10
1685	Large	Low	31	1	10
1686	Large	Low	31	1	10
1687	Large	Low	31	1	10
1688	Large	Low	31	1	10
1689	Large	Low	31	1	10
1690	Large	Low	31	1	10
1691	Large	Low	31	1	11
1692	Large	Low	31	1	11
1693	Large	Low	31	1	11
1694	Large	Low	31	1	11
1695	Large	Low	31	1	11
1696	Large	Low	31	1	11
1697	Large	Low	31	1	11
1698	Large	Low	31	1	11
1699	Large	Low	31	1	11
1700	Large	Low	31	1	11
1701	Large	Low	31	1	11
1702	Large	Low	31	1	11
1703	Large	Low	31	1	11
1704	Large	Low	31	1	11
1705	Large	Low	31	1	11
1706	Large	Low	31	1	11
1707	Large	Low	31	1	11
1708	Large	Low	31	1	11
1709	Large	Low	31	1	11
1710	Large	Low	31	1	11
1711	Large	Low	31	1	11
1712	Large	Low	31	1	11
1713	Large	Low	31	1	11
1714	Large	Low	31	1	11
1715	Large	Low	31	1	11
1716	Large	Low	31	1	11
1717	Large	Low	31	1	12
1718	Large	Low	31	1	12
1719	Large	Low	31	1	12
1720	Large	Low	31	1	12
1721	Large	Low	31	1	12
1722	Large	Low	31	1	12
1723	Large	Low	31	1	12
1724	Large	Low	31	1	12
1725	Large	Low	31	1	12
1726	Large	Low	31	1	12
1727	Large	Low	31	1	12
1728	Large	Low	31	1	12
1729	Large	Low	31	1	12
1730	Large	Low	31	1	12
1731	Large	Low	31	1	12
1732	Large	Low	31	1	12
1733	Large	Low	31	1	12
1734	Large	Low	31	1	12
1735	Large	Low	31	1	12
1736	Large	Low	31	1	12
1737	Large	Low	31	1	12
1738	Large	Low	31	1	12
1739	Large	Low	31	1	12
1740	Large	Low	31	1	12
1741	Large	Low	31	1	12
1742	Large	Low	31	1	12
1743	Large	Low	31	1	12
1744	Large	Low	31	1	12
1745	Large	Low	31	1	12
1746	Large	Low	31	1	12
1747	Large	Low	31	1	12
1748	Large	Low	31	1	12
1749	Large	Low	31	1	13
1750	Large	Low	31	1	13
1751	Large	Low	31	1	13
1752	Large	Low	31	1	13
1753	Large	Low	31	1	13
1754	Large	Low	31	1	13
1755	Large	Low	31	1	13
1756	Large	Low	31	1	13
1757	Large	Low	31	1	13
1758	Large	Low	31	1	13
1759	Large	Low	31	1	13
1760	Large	Low	31	1	13
1761	Large	Low	31	1	13
1762	Large	Low	31	1	13
1763	Large	Low	31	1	13
1764	Large	Low	31	1	13
1765	Large	Low	31	1	13
1766	Large	Low	31	1	13
1767	Large	Low	31	1	14
1768	Large	Low	31	1	14
1769	Large	Low	31	1	14
1770	Large	Low	31	1	14
1771	Large	Low	31	1	14
1772	Large	Low	31	1	14
1773	Large	Low	31	1	14
1774	Large	Low	31	1	14
1775	Large	Low	31	1	14
1776	Large	Low	31	1	14
1777	Large	Low	31	1	14
1778	Large	Low	31	1	14
1779	Large	Low	31	1	15
1780	Large	Low	31	1	15
1781	Large	Low	31	1	15
1782	Large	Low	31	1	15
1783	Large	Low	31	1	15
1784	Large	Low	31	1	15
1785	Large	Low	31	1	15
1786	Large	Low	31	1	15
1787	Large	Low	31	1	15
1788	Large	Low	31	1	15
1789	Large	Low	31	1	15
1790	Large	Low	31	1	15
1791	Large	Low	31	1	15
1792	Large	Low	31	1	15
1793	Large	Low	31	1	15
1794	Large	Low	31	1	16
1795	Large	Low	31	1	16
1796	Large	Low	31	1	16
1797	Large	Low	31	1	16
1798	Large	Low	31	1	16
1799	Large	Low	31	1	16
1800	Large	Low	31	1	16
1801	Large	Low	31	1	16
1802	Large	Low	31	1	16
1803	Large	Low	31	1	16
1804	Large	Low	31	1	16
1805	Large	Low	31	1	17
1806	Large	Low	31	1	19
1807	Large	Low	31	1	20
1808	Large	Low	31	1	22
1809	Large	Low	32	2	8
1810	Large	Low	32	2	8
1811	Large	Low	32	2	8
1812	Large	Low	32	2	8
1813	Large	Low	32	2	8
1814	Large	Low	32	2	8
1815	Large	Low	32	2	8
1816	Large	Low	32	2	8
1817	Large	Low	32	2	8
1818	Large	Low	32	2	8
1819	Large	Low	32	2	8
1820	Large	Low	32	2	8
1821	Large	Low	32	2	8
1822	Large	Low	32	2	9
1823	Large	Low	32	2	9
1824	Large	Low	32	2	9
1825	Large	Low	32	2	9
1826	Large	Low	32	2	9
1827	Large	Low	32	2	9
1828	Large	Low	32	2	9
1829	Large	Low	32	2	9
1830	Large	Low	32	2	9
1831	Large	Low	32	2	9
1832	Large	Low	32	2	9
1833	Large	Low	32	2	9
1834	Large	Low	32	2	9
1835	Large	Low	32	2	9
1836	Large	Low	32	2	9
1837	Large	Low	32	2	9
1838	Large	Low	32	2	9
1839	Large	Low	32	2	9
1840	Large	Low	32	2	10
1841	Large	Low	32	2	10
1842	Large	Low	32	2	10
1843	Large	Low	32	2	10
1844	Large	Low	32	2	10
1845	Large	Low	32	2	10
1846	Large	Low	32	2	10
1847	Large	Low	32	2	10
1848	Large	Low	32	2	10
1849	Large	Low	32	2	10
1850	Large	Low	32	2	10
1851	Large	Low	32	2	10
1852	Large	Low	32	2	10
1853	Large	Low	32	2	10
1854	Large	Low	32	2	10
1855	Large	Low	32	2	10
1856	Large	Low	32	2	10
1857	Large	Low	32	2	11
1858	Large	Low	32	2	11
1859	Large	Low	32	2	11
1860	Large	Low	32	2	11
1861	Large	Low	32	2	11
1862	Large	Low	32	2	11
1863	Large	Low	32	2	11
1864	Large	Low	32	2	11
1865	Large	Low	32	2	11
1866	Large	Low	32	2	11
1867	Large	Low	32	2	11
1868	Large	Low	32	2	11
1869	Large	Low	32	2	11
1870	Large	Low	32	2	11
1871	Large	Low	32	2	11
1872	Large	Low	32	2	11
1873	Large	Low	32	2	11
1874	Large	Low	32	2	11
1875	Large	Low	32	2	11
1876	Large	Low	32	2	11
1877	Large	Low	32	2	11
1878	Large	Low	32	2	11
1879	Large	Low	32	2	11
1880	Large	Low	32	2	12
1881	Large	Low	32	2	12
1882	Large	Low	32	2	12
1883	Large	Low	32	2	12
1884	Large	Low	32	2	12
1885	Large	Low	32	2	12
1886	Large	Low	32	2	12
1887	Large	Low	32	2	12
1888	Large	Low	32	2	12
1889	Large	Low	32	2	12
1890	Large	Low	32	2	12
1891	Large	Low	32	2	12
1892	Large	Low	32	2	12
1893	Large	Low	32	2	12
1894	Large	Low	32	2	12
1895	Large	Low	32	2	13
1896	Large	Low	32	2	13
1897	Large	Low	32	2	13
1898	Large	Low	32	2	13
1899	Large	Low	32	2	13
1900	Large	Low	32	2	13
1901	Large	Low	32	2	13
1902	Large	Low	32	2	13
1903	Large	Low	32	2	13
1904	Large	Low	32	2	13
1905	Large	Low	32	2	13
1906	Large	Low	32	2	13
1907	Large	Low	32	2	13
1908	Large	Low	32	2	13
1909	Large	Low	32	2	13
1910	Large	Low	32	2	13
1911	Large	Low	32	2	13
1912	Large	Low	32	2	13
1913	Large	Low	32	2	13
1914	Large	Low	32	2	13
1915	Large	Low	32	2	14
1916	Large	Low	32	2	14
1917	Large	Low	32	2	14
1918	Large	Low	32	2	14
1919	Large	Low	32	2	14
1920	Large	Low	32	2	14
1921	Large	Low	32	2	14
1922	Large	Low	32	2	14
1923	Large	Low	32	2	14
1924	Large	Low	32	2	14
1925	Large	Low	32	2	14
1926	Large	Low	32	2	14
1927	Large	Low	32	2	14
1928	Large	Low	32	2	14
1929	Large	Low	32	2	14
1930	Large	Low	32	2	14
1931	Large	Low	32	2	15
1932	Large	Low	32	2	15
1933	Large	Low	32	2	15
1934	Large	Low	32	2	15
1935	Large	Low	32	2	15
1936	Large	Low	32	2	15
1937	Large	Low	32	2	15
1938	Large	Low	32	2	15
1939	Large	Low	32	2	15
1940	Large	Low	32	2	15
1941	Large	Low	32	2	16
1942	Large	Low	32	2	16
1943	Large	Low	32	2	16
1944	Large	Low	32	2	16
1945	Large	Low	32	2	16
1946	Large	Low	32	2	16
1947	Large	Low	32	2	16
1948	Large	Low	32	2	16
1949	Large	Low	32	2	16
1950	Large	Low	32	2	16
1951	Large	Low	32	2	16
1952	Large	Low	32	2	16
1953	Large	Low	32	2	16
1954	Large	Low	32	2	17
1955	Large	Low	32	2	17
1956	Large	Low	32	2	17
1957	Large	Low	32	2	17
1958	Large	Low	32	2	17
1959	Large	Low	32	2	17
1960	Large	Low	32	2	17
1961	Large	Low	32	2	18
1962	Large	Low	32	2	18
1963	Large	Low	32	2	18
1964	Large	Low	32	2	18
1965	Large	Low	32	2	18
1966	Large	Low	32	2	19
1967	Large	Low	32	2	19
1968	Large	Low	32	2	19
1969	Large	Low	32	2	19
1970	Large	Low	32	2	19
1971	Large	Low	32	2	19
1972	Large	Low	32	2	20
1973	Large	Low	32	2	20
1974	Large	Low	32	2	20
1975	Large	Low	32	2	21
1976	Large	Low	32	2	21
1977	Large	Low	32	2	23
1978	Large	Low	33	3	7
1979	Large	Low	33	3	7
1980	Large	Low	33	3	8
1981	Large	Low	33	3	8
1982	Large	Low	33	3	8
1983	Large	Low	33	3	8
1984	Large	Low	33	3	8
1985	Large	Low	33	3	8
1986	Large	Low	33	3	8
1987	Large	Low	33	3	8
1988	Large	Low	33	3	8
1989	Large	Low	33	3	8
1990	Large	Low	33	3	8
1991	Large	Low	33	3	8
1992	Large	Low	33	3	8
1993	Large	Low	33	3	8
1994	Large	Low	33	3	8
1995	Large	Low	33	3	9
1996	Large	Low	33	3	9
1997	Large	Low	33	3	9
1998	Large	Low	33	3	9
1999	Large	Low	33	3	9
[truncated: 2,440 more rows]
