# Supplementary material for: The size of larval rearing container modulates the effects of diet amount and larval density on larval development in Aedes aegypti
Source: PLoS One. 2023 Jan 25;18(1):e0280736. doi: 10.1371/journal.pone.0280736 (PMC9876358; doi:10.1371/journal.pone.0280736)
Supplement: S6 Dataset — Size = Container Size (Large/Medium/Small), Diet = Diet (Low/Medium/High), Replicate = Replicate 1–4, 1–5 depending on treatment, Tray = individual tray ID, LA = larval to adult survival (%). (CSV) [file pone.0280736.s009.csv]

Size	Diet	Tray	Replicate	LA
Small	Low	1	1	100
Small	Low	2	2	70
Small	Low	3	3	95
Small	Low	4	4	100
Small	Low	5	5	95
Small	Medium	6	1	100
Small	Medium	7	2	90
Small	Medium	8	3	85
Small	Medium	9	4	100
Small	Medium	10	5	75
Small	High	11	1	85
Small	High	12	2	95
Small	High	13	3	100
Small	High	14	4	45
Small	High	15	5	85
Medium	Low	16	1	78
Medium	Low	17	2	74
Medium	Low	18	3	64
Medium	Low	19	4	82
Medium	Low	20	5	69
Medium	Medium	21	1	100
Medium	Medium	22	2	100
Medium	Medium	23	3	49
Medium	Medium	24	4	77
Medium	Medium	25	5	89
Medium	High	26	1	100
Medium	High	27	2	91
Medium	High	28	3	100
Medium	High	29	4	93
Medium	High	30	5	84
Large	Low	31	1	82.5
Large	Low	32	2	73.5
Large	Low	33	3	81
Large	Low	34	4	77
Large	Low	35	5	73
Large	Medium	36	1	93
Large	Medium	37	2	93
Large	Medium	38	3	100
Large	Medium	39	4	88.5
Large	Medium	40	5	91
Large	High	41	1	99.5
Large	High	42	2	71
Large	High	43	3	90
Large	High	44	4	95
Large	High	45	5	94.5
