# Supplementary material for: The size of larval rearing container modulates the effects of diet amount and larval density on larval development in Aedes aegypti
Source: PLoS One. 2023 Jan 25;18(1):e0280736. doi: 10.1371/journal.pone.0280736 (PMC9876358; doi:10.1371/journal.pone.0280736)
Supplement: S7 Dataset — Size = Container Size (Large/Medium/Small), Diet = Amount of diet (Low/Medium/High), Number = Female ID used in experiment, Replicate = Replicate (1–4,1–5 depending on treatment), MM_Size = winglength of female in mm, Fecundity = number of eggs in first clutch. (CSV) [file pone.0280736.s010.csv]

Container_Size	Diet_Type	Number	Replicate	Treatment	MM_Size	Fecundity
Small	Low	1D	1	SL	3.15
Small	Low	1B	1	SL	3.12	46
Small	Low	1A	1	SL	3.45	53
Small	Low	3C	3	SL	3.03	46
Small	Low	3Z	3	SL	3
Small	Low	3A	3	SL	3.21	37
Small	Low	3Y	3	SL	3.3
Small	Low	2C	2	SL	3.09	30
Small	Low	3X	3	SL	2.49
Small	Low	5A	5	SL	3.06
Small	Low	5Z	5	SL	3.18
Small	Low	3E	3	SL	3.03	73
Small	Low	5Y	5	SL	3.21
Small	Low	5X	5	SL	2.91
Small	Low	5W	5	SL	3.3
Small	Low	2B	2	SL	3.45
Small	Low	3D	3	SL	3.18
Small	Low	2D	2	SL	3.6
Small	Low	5B	5	SL	3.12
Small	Low	4D	4	SL	3.15
Small	Low	1C	1	SL	3.15	16
Small	Low	4C	4	SL	3.21
Small	Low	2A	2	SL	3.27
Small	Low	5C	5	SL	3.39
Small	Low	5D	5	SL	3.09
Small	Low	2E	2	SL	3.63
Small	Low	4A	4	SL	3.36	32
Small	Low	2B	2	SL	3.24
Small	Low	4B	4	SL	3.18
Small	Medium	1C	6	SM	3.33	51
Small	Medium	1D	6	SM	3.24	61
Small	Medium	5C	10	SM	3.54	65
Small	Medium	1E	6	SM	3.33	49
Small	Medium	3E	8	SM	3.36	41
Small	Medium	4A	9	SM	2.88	65
Small	Medium	5Z	10	SM	3.33
Small	Medium	2Z	7	SM	3.39
Small	Medium	3B	8	SM	3.6	24
Small	Medium	2Y	7	SM	3.42
Small	Medium	4B	9	SM	3.24	52
Small	Medium	1B	6	SM	3.48	46
Small	Medium	3D	8	SM	3.6	61
Small	Medium	5B	10	SM	3.51
Small	Medium	2C	7	SM	3.36
Small	Medium	2B	7	SM	3.69
Small	Medium	4C	9	SM	3.69
Small	Medium	2A	7	SM	3.84
Small	Medium	1E	6	SM	3.18
Small	Medium	5A	10	SM	3.15
Small	Medium	1A	6	SM	3.72
Small	Medium	1F	6	SM	3.15
Small	Medium	5D	10	SM	3.45
Small	Medium	3A	8	SM	3.39
Small	Medium	3C	8	SM	3.54
Small	Medium	4Z	9	SM	3.15
Small	Medium	4Y	9	SM	3.09
Small	High	3B	13	SH	3.6	95
Small	High	3Z	13	SH	3.9
Small	High	5C	15	SH	3.75	108
Small	High	3A	15	SH	3.6	72
Small	High	3Y	13	SH	3.57
Small	High	3C	13	SH	3.78	73
Small	High	3X	13	SH	3.45
Small	High	5D	15	SH	3.54	56
Small	High	4A	14	SH	3.93	46
Small	High	2A	12	SH	3.84	38
Small	High	4B	14	SH	3.78	22
Small	High	2C	12	SH	3.75	14
Small	High	5A	15	SH	3.48	53
Small	High	3D	13	SH	3.66	75
Small	High	3E	13	SH	3.9
Small	High	2B	12	SH	3.75
Small	High	1Z	11	SH	3.9
Small	High	5B	15	SH	3.78
Small	High	4C	14	SH	3.96
Small	High	2D	12	SH	3.63
Small	High	1A	11	SH	3.57
Small	High	1B	11	SH	3.51
Small	High	1Y	11	SH	3.84
Small	High	4Z	14	SH	3.78
Medium	Low	5A	20	ML	3.75	50
Medium	Low	3A	18	ML	3.57	82
Medium	Low	3B	18	ML	3.51	46
Medium	Low	2D	17	ML	3.12	25
Medium	Low	1D	16	ML	3.06	36
Medium	Low	1A	16	ML	3.54	62
Medium	Low	1B	16	ML	3.42	71
Medium	Low	4D	19	ML	3.57	20
Medium	Low	4A	19	ML	3.18	28
Medium	Low	5D	20	ML	2.88	30
Medium	Low	4B	19	ML	3.27	60
Medium	Low	3C	18	ML	3.48	62
Medium	Low	1C	16	ML	3.03	13
Medium	Low	3D	18	ML	3.54	37
Medium	Low	5B	20	ML	2.88	42
Medium	Low	5C	20	ML	3.12	40
Medium	Low	4C	19	ML	3.24	41
Medium	Low	2B	17	ML	3.3	54
Medium	Low	2A	17	ML	3.18	31
Medium	Low	2C	17	ML	3.15	40
Medium	Medium	5C	25	MM	3.3	64
Medium	Medium	3D	23	MM	3.6	33
Medium	Medium	4D	24	MM	3.42
Medium	Medium	5A	25	MM	3.72	79
Medium	Medium	4C	24	MM	2.94	43
Medium	Medium	4B	24	MM	3.9	78
Medium	Medium	1C	21	MM	3.39	67
Medium	Medium	2A	22	MM	3.96	37
Medium	Medium	1B	21	MM	3.63	84
Medium	Medium	1A	21	MM	3.57	57
Medium	Medium	3A	23	MM	3.48	27
Medium	Medium	3B	23	MM	3.6	72
Medium	Medium	2B	22	MM	3.57	64
Medium	Medium	2C	22	MM	3.36	24
Medium	Medium	5B	25	MM	3.3	32
Medium	Medium	4A	24	MM	3.51	65
Medium	Medium	5D	25	MM	3.66	68
Medium	Medium	3C	23	MM	3.6	67
Medium	Medium	2D	22	MM	3.51	41
Medium	High	4D	29	MH	3.66
Medium	High	1C	26	MH	3.6
Medium	High	2B	27	MH	3.87	78
Medium	High	3B	28	MH	3.21
Medium	High	3C	28	MH	3.66	57
Medium	High	5C	30	MH	3.54	14
Medium	High	2D	27	MH	3.78	39
Medium	High	3D	28	MH	3.81	86
Medium	High	4A	29	MH	3.72	101
Medium	High	2C	27	MH	3.96	87
Medium	High	4B	29	MH	3.78	78
Medium	High	4C	29	MH	3.75	79
Medium	High	1D	26	MH	3.63
Medium	High	5B	30	MH	3.66	67
Medium	High	1A	26	MH	3.93	66
Medium	High	1B	26	MH	3.78	10
Medium	High	1D	26	MH	3.3	79
Medium	High	3A	28	MH	3.48	75
Medium	High	5D	30	MH	3.6	77
Medium	High	2A	27	MH	3.57	39
Large	Low	3C	33	LL	2.82
Large	Low	4C	34	LL	2.85
Large	Low	5D	35	LL	3.24
Large	Low	3D	33	LL	2.91	47
Large	Low	1C	31	LL	3.03
Large	Low	1D	31	LL	3.09	23
Large	Low	2C	32	LL	3.18	45
Large	Low	2A	32	LL	3.15	33
Large	Low	3B	33	LL	3.03	45
Large	Low	3A	33	LL	3.12	29
Large	Low	4A	34	LL	3.12	16
Large	Low	4B	34	LL	3.15	18
Large	Low	1A	31	LL	3.72	72
Large	Low	5C	35	LL	3.42	55
Large	Low	5B	35	LL	3.12	37
Large	Low	4D	34	LL	3.27	30
Large	Low	5A	35	LL	3.06	35
Large	Low	2B	32	LL	3.18	27
Large	Low	2D	32	LL	3.09	31
Large	Low	1B	31	LL	3.21	39
Large	Medium	5B	40	LM	3.15
Large	Medium	4A	39	LM	3.36	49
Large	Medium	2D	37	LM	3.6	10
Large	Medium	3A	38	LM	3.63
Large	Medium	2B	37	LM	3.42	42
Large	Medium	2A	37	LM	3.42	39
Large	Medium	1B	36	LM	3.54	66
Large	Medium	3B	38	LM	3.48	64
Large	Medium	1D	36	LM	3.57	11
Large	Medium	1C	36	LM	3.45	56
Large	Medium	1A	36	LM	3.63	62
Large	Medium	3C	38	LM	3.57	43
Large	Medium	2C	37	LM	3.57	40
Large	Medium	3D	38	LM	3.3	47
Large	Medium	4C	39	LM	3.54	57
Large	Medium	5C	40	LM	3.66	60
Large	Medium	4B	39	LM	3.57	68
Large	Medium	5D	40	LM	3.6	85
Large	Medium	5A	40	LM	3.54	53
Large	Medium	4D	39	LM	3.69	81
Large	High	2C	42	LH	3.51
Large	High	5A	45	LH	3.42
Large	High	5B	45	LH	3.57
Large	High	1D	41	LH	3.6	87
Large	High	1A	41	LH	3.63	86
Large	High	1B	41	LH	3.87	54
Large	High	2B	42	LH	3.75	58
Large	High	2D	42	LH	3.3	65
Large	High	3B	43	LH	3.9	70
Large	High	1C	41	LH	3.81	97
Large	High	4A	44	LH	3.87	71
Large	High	4B	44	LH	3.84	83
Large	High	3D	43	LH	3.6	75
Large	High	3C	43	LH	3.99	71
Large	High	4C	44	LH	3.93	97
Large	High	4D	44	LH	3.96	33
Large	High	5C	45	LH	3.78	98
Large	High	3A	43	LH	3.87	104
Large	High	5D	45	LH	3.78	79
Large	High	2A	42	LH	3.6	66
