# Supplementary material for: The size of larval rearing container modulates the effects of diet amount and larval density on larval development in Aedes aegypti
Source: PLoS One. 2023 Jan 25;18(1):e0280736. doi: 10.1371/journal.pone.0280736 (PMC9876358; doi:10.1371/journal.pone.0280736)
Supplement: S8 Dataset — Size = Container Size (Large/Medium/Small), Diet = Amount of Diet (Low/Medium/High), Tray = Tray ID, Replicate = Replicate 1–4, 1–5 depending on treatment, Fecundity = mean fecundity for this replicate tray, Hatch = percentage hatching (assumed to be 100% in this experiment), Survival = proportion of L1 surviving to emerge as adults, Development = mean development time in days, PI = Productivity calculated as ln(FxS)D. (CSV) [file pone.0280736.s011.csv]

Size	Diet	Tray	Replicate	Fecundity	Hatch	Survival	Development	PI
Small	Low	1	1	38.3333333	100	100	9.45	1.360493144
Small	Low	2	2	30	100	70	8.7142857	1.406295735
Small	Low	3	3	52	100	95	9.6842105	1.353780032
Small	Low	4	4	32	100	100	9.8	1.293477171
Small	Medium	6	1	51.75	100	100	7.91666667	1.661907132
Small	Medium	8	2	42	100	85	8.33333333	1.534258928
Small	Medium	9	3	58.5	100	100	7.25	1.831636845
Small	Medium	10	4	65	100	75	7.4375	1.760947303
Small	High	12	1	26	100	95	7.36842105	1.685183777
Small	High	13	2	78.75	100	100	7.9	1.718559323
Small	High	14	3	34	100	45	6.77777778	1.761372767
Small	High	15	4	72.3333333	100	85	6.42105263	2.075844457
Medium	Low	16	1	45.5	100	78	11.8045977	1.082594398
Medium	Low	17	2	37.5	100	74	11.6	1.080480708
Medium	Low	18	3	56.75	100	64	10.1594203	1.260181048
Medium	Low	19	4	37.25	100	82	10.1084337	1.249406362
Medium	Low	20	5	40.5	100	69	10.5	1.194340825
Medium	Medium	21	1	60.25	100	100	8.20720721	1.621604354
Medium	Medium	22	2	41.5	100	100	7.63716814	1.693825979
Medium	Medium	23	3	49.75	100	49	6.8125	1.820770781
Medium	Medium	24	4	62	100	77	6.98765432	1.871316095
Medium	Medium	25	5	60.75	100	89	7.49473684	1.761312494
Medium	High	26	1	51.6666667	100	100	7.45132743	1.765477806
Medium	High	27	2	60.75	100	91	7.20879121	1.834259918
Medium	High	28	3	72.6666667	100	100	7.03539823	1.918331089
Medium	High	29	4	86	100	93	7.25510204	1.873456348
Medium	High	30	5	53.5	100	84	6.80434783	1.912845869
Large	Low	31	1	44.6666667	100	82.5	11.8100559	1.085278182
Large	Low	32	2	34	100	73.5	12.7751479	0.972890194
Large	Low	33	3	40.3333333	100	81	12.4804469	1.017335172
Large	Low	34	4	21.3333333	100	77	12.4944444	0.961166901
Large	Low	35	5	42.3333333	100	73	11.9308176	1.059542175
Large	Medium	36	1	48.75	100	93	8.33678756	1.562289405
Large	Medium	37	2	32.75	100	93	8.26262626	1.528166983
Large	Medium	38	3	51.3333333	100	100	8.47867299	1.550794647
Large	Medium	39	4	63.75	100	88.5	8.20725389	1.613589892
Large	Medium	40	5	66	100	91	8.22335025	1.618036935
Large	High	41	1	81	100	99.5	7.61352657	1.786265124
Large	High	42	2	63	100	71	7.40410959	1.75726529
Large	High	43	3	80	100	90	7.69306931	1.753137265
Large	High	44	4	71	100	95	7.66829268	1.750288821
Large	High	45	5	88.5	100	94.5	7.61458333	1.790875742
