# Supplementary material for: The size of larval rearing container modulates the effects of diet amount and larval density on larval development in Aedes aegypti
Source: PLoS One. 2023 Jan 25;18(1):e0280736. doi: 10.1371/journal.pone.0280736 (PMC9876358; doi:10.1371/journal.pone.0280736)
Supplement: S9 Dataset — ID = individual identifier, Replicate = replicate tray, Size = Container Size (Large/Medium/Small), Density = Density (Low/High), Treatment = Combined container size and density treatment, Interval = day and time photo taken (1–4), region- portion of container (edge/intermediate/central), larper = number of larvae in region, larml = number of larvae per ml volume. (CSV) [file pone.0280736.s012.csv]

ID	replicate	size	density	treat	Interval	region	larper	larml
LH1A	LH1	Large	High	LargeHigh	1	edge	93.11	3.91
LH1B	LH1	Large	High	LargeHigh	2	edge	70.02	2.94
LH1C	LH1	Large	High	LargeHigh	3	edge	79.65	3.35
LH1D	LH1	Large	High	LargeHigh	4	edge	83.63	3.51
LH2A	LH2	Large	High	LargeHigh	1	edge	87.87	3.69
LH2B	LH2	Large	High	LargeHigh	2	edge	63.72	2.68
LH2C	LH2	Large	High	LargeHigh	4	edge	82.31	3.46
LH3A	LH3	Large	High	LargeHigh	1	edge	90.85	3.82
LH3B	LH3	Large	High	LargeHigh	3	edge	88.32	3.71
LH4A	LH4	Large	High	LargeHigh	2	edge	50.94	2.14
LH4B	LH4	Large	High	LargeHigh	3	edge	48.26	2.03
LH4C	LH4	Large	High	LargeHigh	4	edge	83.12	3.49
LL1A	LL1	Large	Low	LargeLow	1	edge	71.4	0.43
LL1B	LL1	Large	Low	LargeLow	3	edge	85.23	0.51
LL1C	LL1	Large	Low	LargeLow	4	edge	92.03	0.55
LL2A	LL2	Large	Low	LargeLow	2	edge	55.61	0.33
LL2B	LL2	Large	Low	LargeLow	3	edge	76.88	0.46
LL2C	LL2	Large	Low	LargeLow	4	edge	80.41	0.48
LL3A	LL3	Large	Low	LargeLow	1	edge	64.55	0.39
LL3B	LL3	Large	Low	LargeLow	2	edge	69.92	0.42
LL3C	LL3	Large	Low	LargeLow	3	edge	69.45	0.42
LL4A	LL4	Large	Low	LargeLow	1	edge	55.15	0.33
LL4B	LL4	Large	Low	LargeLow	2	edge	87.8	0.53
LL4C	LL4	Large	Low	LargeLow	3	edge	86.91	0.52
MH1A	MH1	Medium	High	MediumHigh	2	edge	77.66	3.26
MH1B	MH1	Medium	High	MediumHigh	3	edge	78.88	3.31
MH1C	MH1	Medium	High	MediumHigh	4	edge	79.27	3.33
MH2A	MH2	Medium	High	MediumHigh	1	edge	81.87	3.44
MH2B	MH2	Medium	High	MediumHigh	2	edge	90.75	3.81
MH3A	MH3	Medium	High	MediumHigh	1	edge	89.98	3.78
MH3B	MH3	Medium	High	MediumHigh	2	edge	78.23	3.29
MH3C	MH3	Medium	High	MediumHigh	3	edge	83.5	3.51
MH3D	MH3	Medium	High	MediumHigh	4	edge	62.98	2.65
MH4A	MH4	Medium	High	MediumHigh	1	edge	73.39	3.08
MH4B	MH4	Medium	High	MediumHigh	3	edge	90.09	3.78
MH4C	MH4	Medium	High	MediumHigh	4	edge	77.31	3.25
ML1A	ML1	Medium	Low	MediumLow	1	edge	61.96	0.37
ML1B	ML1	Medium	Low	MediumLow	2	edge	80.32	0.48
ML1C	ML1	Medium	Low	MediumLow	1	edge	65.02	0.39
ML2A	ML2	Medium	Low	MediumLow	3	edge	88.55	0.53
ML2B	ML2	Medium	Low	MediumLow	4	edge	66.06	0.4
ML3A	ML3	Medium	Low	MediumLow	2	edge	78.44	0.47
ML3B	ML3	Medium	Low	MediumLow	3	edge	76.94	0.46
ML3C	ML3	Medium	Low	MediumLow	4	edge	68.96	0.41
ML4A	ML4	Medium	Low	MediumLow	1	edge	61.29	0.37
ML4B	ML4	Medium	Low	MediumLow	2	edge	85.47	0.51
ML4C	ML4	Medium	Low	MediumLow	3	edge	88.31	0.53
ML4D	ML4	Medium	Low	MediumLow	4	edge	61.62	0.37
SH1A	SH1	Small	High	SmallHigh	4	edge	76.24	3.2
SH2A	SH2	Small	High	SmallHigh	2	edge	69.89	2.94
SH2B	SH2	Small	High	SmallHigh	3	edge	74.43	3.13
SH3A	SH3	Small	High	SmallHigh	1	edge	79.5	3.34
SH3B	SH3	Small	High	SmallHigh	2	edge	72.42	3.04
SH3C	SH3	Small	High	SmallHigh	3	edge	81.24	3.41
SH3D	SH3	Small	High	SmallHigh	4	edge	74.58	3.13
SH4A	SH4	Small	High	SmallHigh	3	edge	77.77	3.27
SH4B	SH4	Small	High	SmallHigh	4	edge	70.42	2.96
SH5A	SH5	Small	High	SmallHigh	1	edge	71.95	3.02
SH5B	SH5	Small	High	SmallHigh	2	edge	76.87	3.23
SL1A	SL1	Small	Low	SmallLow	1	edge	73.87	0.44
SL1B	SL1	Small	Low	SmallLow	3	edge	79	0.47
SL2A	SL2	Small	Low	SmallLow	2	edge	68.32	0.41
SL2B	SL2	Small	Low	SmallLow	3	edge	76.92	0.46
SL2C	SL2	Small	Low	SmallLow	4	edge	73.53	0.44
SL3A	SL3	Small	Low	SmallLow	1	edge	63.91	0.45
SL3B	SL3	Small	Low	SmallLow	2	edge	83.27	0.5
SL3C	SL3	Small	Low	SmallLow	4	edge	74.42	0.45
SL4A	SL4	Small	Low	SmallLow	1	edge	63.91	0.38
SL4B	SL4	Small	Low	SmallLow	2	edge	81.26	0.49
SL5A	SL5	Small	Low	SmallLow	2	edge	76.19	0.46
SL5B	SL5	Small	Low	SmallLow	4	edge	77.04	0.46
LH1A	LH1	Large	High	LargeHigh	1	middle	3.013333333	0.13
LH1B	LH1	Large	High	LargeHigh	2	middle	25.64	1.08
LH1C	LH1	Large	High	LargeHigh	3	middle	17.74666667	0.75
LH1D	LH1	Large	High	LargeHigh	4	middle	12.79666667	0.54
LH2A	LH2	Large	High	LargeHigh	1	middle	0	0.35
LH2B	LH2	Large	High	LargeHigh	2	middle	21.07	0.88
LH2C	LH2	Large	High	LargeHigh	4	middle	13.36	0.56
LH3A	LH3	Large	High	LargeHigh	1	middle	5.323333333	0.22
LH3B	LH3	Large	High	LargeHigh	3	middle	8.11	0.34
LH4A	LH4	Large	High	LargeHigh	2	middle	23.07333333	0.97
LH4B	LH4	Large	High	LargeHigh	3	middle	15.00333333	0.63
LH4C	LH4	Large	High	LargeHigh	4	middle	13.13	0.55
LL1A	LL1	Large	Low	LargeLow	1	middle	15.63666667	0.09
LL1B	LL1	Large	Low	LargeLow	3	middle	8.493333333	0.05
LL1C	LL1	Large	Low	LargeLow	4	middle	5.403333333	0.03
LL2A	LL2	Large	Low	LargeLow	2	middle	24.7	0.15
LL2B	LL2	Large	Low	LargeLow	3	middle	10.51666667	0.06
LL2C	LL2	Large	Low	LargeLow	4	middle	13.52666667	0.08
LL3A	LL3	Large	Low	LargeLow	1	middle	22.04333333	0.13
LL3B	LL3	Large	Low	LargeLow	2	middle	20.91	0.13
LL3C	LL3	Large	Low	LargeLow	3	middle	20.36666667	0.12
LL4A	LL4	Large	Low	LargeLow	1	middle	22.83666667	0.14
LL4B	LL4	Large	Low	LargeLow	2	middle	4.743333333	0.03
LL4C	LL4	Large	Low	LargeLow	3	middle	7.41	0.04
MH1A	MH1	Medium	High	MediumHigh	2	middle	15.56333333	0.65
MH1B	MH1	Medium	High	MediumHigh	3	middle	15.7	0.66
MH1C	MH1	Medium	High	MediumHigh	4	middle	17.32	0.73
MH2A	MH2	Medium	High	MediumHigh	1	middle	9.756666667	0.41
MH2B	MH2	Medium	High	MediumHigh	2	middle	7.756666667	0.33
MH3A	MH3	Medium	High	MediumHigh	1	middle	6.48	0.27
MH3B	MH3	Medium	High	MediumHigh	2	middle	19.13666667	0.8
MH3C	MH3	Medium	High	MediumHigh	3	middle	13.29333333	0.56
MH3D	MH3	Medium	High	MediumHigh	4	middle	28.76	1.21
MH4A	MH4	Medium	High	MediumHigh	1	middle	21.55333333	0.91
MH4B	MH4	Medium	High	MediumHigh	3	middle	9.29	0.39
MH4C	MH4	Medium	High	MediumHigh	4	middle	16.94333333	0.71
ML1A	ML1	Medium	Low	MediumLow	1	middle	16.39333333	0.1
ML1B	ML1	Medium	Low	MediumLow	2	middle	11.37	0.07
ML1C	ML1	Medium	Low	MediumLow	1	middle	15.95333333	0.1
ML2A	ML2	Medium	Low	MediumLow	3	middle	9.53	0.06
ML2B	ML2	Medium	Low	MediumLow	4	middle	19.09666667	0.11
ML3A	ML3	Medium	Low	MediumLow	2	middle	17.10333333	0.1
ML3B	ML3	Medium	Low	MediumLow	3	middle	12.51333333	0.08
ML3C	ML3	Medium	Low	MediumLow	4	middle	16.30333333	0.1
ML4A	ML4	Medium	Low	MediumLow	1	middle	21.86333333	0.13
ML4B	ML4	Medium	Low	MediumLow	2	middle	8.693333333	0.05
ML4C	ML4	Medium	Low	MediumLow	3	middle	8.706666667	0.05
ML4D	ML4	Medium	Low	MediumLow	4	middle	26.99333333	0.16
SH1A	SH1	Small	High	SmallHigh	4	middle	19.12333333	0.8
SH2A	SH2	Small	High	SmallHigh	2	middle	21.49333333	0.9
SH2B	SH2	Small	High	SmallHigh	3	middle	17.17333333	0.72
SH3A	SH3	Small	High	SmallHigh	1	middle	13.09666667	0.55
SH3B	SH3	Small	High	SmallHigh	2	middle	19.57	0.82
SH3C	SH3	Small	High	SmallHigh	3	middle	15.09	0.63
SH3D	SH3	Small	High	SmallHigh	4	middle	16.62666667	0.7
SH4A	SH4	Small	High	SmallHigh	3	middle	15.10666667	0.63
SH4B	SH4	Small	High	SmallHigh	4	middle	21.04	0.88
SH5A	SH5	Small	High	SmallHigh	1	middle	13.36666667	0.56
SH5B	SH5	Small	High	SmallHigh	2	middle	9.803333333	0.41
SL1A	SL1	Small	Low	SmallLow	1	middle	16.03333333	0.1
SL1B	SL1	Small	Low	SmallLow	3	middle	17.87	0.11
SL2A	SL2	Small	Low	SmallLow	2	middle	21.57666667	0.13
SL2B	SL2	Small	Low	SmallLow	3	middle	7.68	0.05
SL2C	SL2	Small	Low	SmallLow	4	middle	19.43	0.12
SL3A	SL3	Small	Low	SmallLow	1	middle	9.69	0.06
SL3B	SL3	Small	Low	SmallLow	2	middle	8.733333333	0.05
SL3C	SL3	Small	Low	SmallLow	4	middle	15.98333333	0.1
SL4A	SL4	Small	Low	SmallLow	1	middle	21.59	0.13
SL4B	SL4	Small	Low	SmallLow	2	middle	11.70666667	0.07
SL5A	SL5	Small	Low	SmallLow	2	middle	11.67666667	0.07
SL5B	SL5	Small	Low	SmallLow	4	middle	16.16	0.1
LH1A	LH1	Large	High	LargeHigh	1	edge	3.883333333	0.16
LH1B	LH1	Large	High	LargeHigh	2	edge	4.343333333	0.18
LH1C	LH1	Large	High	LargeHigh	3	edge	2.596666667	0.11
LH1D	LH1	Large	High	LargeHigh	4	edge	3.57	0.15
LH2A	LH2	Large	High	LargeHigh	1	edge	3.826666667	0.16
LH2B	LH2	Large	High	LargeHigh	2	edge	15.21333333	0.64
LH2C	LH2	Large	High	LargeHigh	4	edge	4.326666667	0.18
LH3A	LH3	Large	High	LargeHigh	1	edge	3.826666667	0.16
LH3B	LH3	Large	High	LargeHigh	3	edge	3.57	0.15
LH4A	LH4	Large	High	LargeHigh	2	edge	25.99333333	1.09
LH4B	LH4	Large	High	LargeHigh	3	edge	36.73666667	1.54
LH4C	LH4	Large	High	LargeHigh	4	edge	3.746666667	0.16
LL1A	LL1	Large	Low	LargeLow	1	edge	12.97333333	0.08
LL1B	LL1	Large	Low	LargeLow	3	edge	6.276666667	0.04
LL1C	LL1	Large	Low	LargeLow	4	edge	2.563333333	0.02
LL2A	LL2	Large	Low	LargeLow	2	edge	19.68333333	0.12
LL2B	LL2	Large	Low	LargeLow	3	edge	12.59666667	0.08
LL2C	LL2	Large	Low	LargeLow	4	edge	6.066666667	0.04
LL3A	LL3	Large	Low	LargeLow	1	edge	13.40666667	0.08
LL3B	LL3	Large	Low	LargeLow	2	edge	9.173333333	0.06
LL3C	LL3	Large	Low	LargeLow	3	edge	10.18	0.06
LL4A	LL4	Large	Low	LargeLow	1	edge	22.01333333	0.13
LL4B	LL4	Large	Low	LargeLow	2	edge	7.446666667	0.04
LL4C	LL4	Large	Low	LargeLow	3	edge	5.676666667	0.03
MH1A	MH1	Medium	High	MediumHigh	2	edge	6.78	0.28
MH1B	MH1	Medium	High	MediumHigh	3	edge	5.416666667	0.23
MH1C	MH1	Medium	High	MediumHigh	4	edge	3.41	0.14
MH2A	MH2	Medium	High	MediumHigh	1	edge	8.373333333	0.35
MH2B	MH2	Medium	High	MediumHigh	2	edge	1.49	0.06
MH3A	MH3	Medium	High	MediumHigh	1	edge	3.543333333	0.15
MH3B	MH3	Medium	High	MediumHigh	2	edge	2.633333333	0.11
MH3C	MH3	Medium	High	MediumHigh	3	edge	3.2	0.13
MH3D	MH3	Medium	High	MediumHigh	4	edge	8.253333333	0.35
MH4A	MH4	Medium	High	MediumHigh	1	edge	5.06	0.21
MH4B	MH4	Medium	High	MediumHigh	3	edge	0.623333333	0.03
MH4C	MH4	Medium	High	MediumHigh	4	edge	5.743333333	0.24
ML1A	ML1	Medium	Low	MediumLow	1	edge	21.64333333	0.13
ML1B	ML1	Medium	Low	MediumLow	2	edge	8.306666667	0.05
ML1C	ML1	Medium	Low	MediumLow	1	edge	19.02333333	0.11
ML2A	ML2	Medium	Low	MediumLow	3	edge	1.92	0.01
ML2B	ML2	Medium	Low	MediumLow	4	edge	14.84333333	0.09
ML3A	ML3	Medium	Low	MediumLow	2	edge	4.46	0.03
ML3B	ML3	Medium	Low	MediumLow	3	edge	10.54666667	0.06
ML3C	ML3	Medium	Low	MediumLow	4	edge	14.73666667	0.09
ML4A	ML4	Medium	Low	MediumLow	1	edge	16.84666667	0.1
ML4B	ML4	Medium	Low	MediumLow	2	edge	5.836666667	0.04
ML4C	ML4	Medium	Low	MediumLow	3	edge	2.983333333	0.02
ML4D	ML4	Medium	Low	MediumLow	4	edge	11.39333333	0.07
SH1A	SH1	Small	High	SmallHigh	4	edge	4.633333333	0.19
SH2A	SH2	Small	High	SmallHigh	2	edge	8.613333333	0.36
SH2B	SH2	Small	High	SmallHigh	3	edge	8.4	0.35
SH3A	SH3	Small	High	SmallHigh	1	edge	7.4	0.31
SH3B	SH3	Small	High	SmallHigh	2	edge	8.013333333	0.34
SH3C	SH3	Small	High	SmallHigh	3	edge	3.67	0.15
SH3D	SH3	Small	High	SmallHigh	4	edge	8.793333333	0.37
SH4A	SH4	Small	High	SmallHigh	3	edge	7.123333333	0.3
SH4B	SH4	Small	High	SmallHigh	4	edge	8.543333333	0.36
SH5A	SH5	Small	High	SmallHigh	1	edge	14.68	0.62
SH5B	SH5	Small	High	SmallHigh	2	edge	13.32666667	0.56
SL1A	SL1	Small	Low	SmallLow	1	edge	10.09333333	0.06
SL1B	SL1	Small	Low	SmallLow	3	edge	3.13	0.02
SL2A	SL2	Small	Low	SmallLow	2	edge	10.09666667	0.06
SL2B	SL2	Small	Low	SmallLow	3	edge	15.39333333	0.09
SL2C	SL2	Small	Low	SmallLow	4	edge	7.046666667	0.04
SL3A	SL3	Small	Low	SmallLow	1	edge	15.51333333	0.09
SL3B	SL3	Small	Low	SmallLow	2	edge	8	0.05
SL3C	SL3	Small	Low	SmallLow	4	edge	9.6	0.06
SL4A	SL4	Small	Low	SmallLow	1	edge	14.49666667	0.09
SL4B	SL4	Small	Low	SmallLow	2	edge	7.036666667	0.04
SL5A	SL5	Small	Low	SmallLow	2	edge	12.13333333	0.07
SL5B	SL5	Small	Low	SmallLow	4	edge	6.796666667	0.04
