# Supplementary material for: The size of larval rearing container modulates the effects of diet amount and larval density on larval development in Aedes aegypti
Source: PLoS One. 2023 Jan 25;18(1):e0280736. doi: 10.1371/journal.pone.0280736 (PMC9876358; doi:10.1371/journal.pone.0280736)
Supplement: S10 Dataset — Three images taken on each day for each replicate were averaged. ID = Image ID, Replicate = Replicate Tray Photographed, Size = Container Size (Large/Medium/Small), Density = Density (Low/High), Treat = Combined Container Size and Density Treatment, Interval = Refers to the day and time in which the photograph was taken (Interval 1 was on the afternoon of the first day, 2 on the morning of the 2nd day, 3 on the afternoon of the 3rd day and 4 on the morning of the 3rd day). Elarper = percentage of larvae in the container than are found in the edge, Mlarper = percentage in the intermediate region, Clarper = percentage found in the central region. Elarml refers to the density of larvae in the edge region (larvae per ml volume of water). Mlarml refers to the density of larvae in the intermediate region (larvae per ml volume of water). Clarml refers to the density of larvae in the central region (larvae per ml volume of water). (CSV) [file pone.0280736.s013.csv]

ID	replicate	size	density	treat	Interval	Elarper	Elarml	Mlarper	Mlarml	Clarper	Clarml	logClarml
LH1A	LH1	Large	High	LargeHigh	1	93.11	3.91	3.013333333	0.13	3.883333333	0.16	-0.795880017
LH1B	LH1	Large	High	LargeHigh	2	70.02	2.94	25.64	1.08	4.343333333	0.18	-0.744727495
LH1C	LH1	Large	High	LargeHigh	3	79.65	3.35	17.74666667	0.75	2.596666667	0.11	-0.958607315
LH1D	LH1	Large	High	LargeHigh	4	83.63	3.51	12.79666667	0.54	3.57	0.15	-0.823908741
LH2A	LH2	Large	High	LargeHigh	1	87.87	3.69	0	0.35	3.826666667	0.16	-0.795880017
LH2B	LH2	Large	High	LargeHigh	2	63.72	2.68	21.07	0.88	15.21333333	0.64	-0.193820026
LH2C	LH2	Large	High	LargeHigh	4	82.31	3.46	13.36	0.56	4.326666667	0.18	-0.744727495
LH3A	LH3	Large	High	LargeHigh	1	90.85	3.82	5.323333333	0.22	3.826666667	0.16	-0.795880017
LH3B	LH3	Large	High	LargeHigh	3	88.32	3.71	8.11	0.34	3.57	0.15	-0.823908741
LH4A	LH4	Large	High	LargeHigh	2	50.94	2.14	23.07333333	0.97	25.99333333	1.09	0.037426498
LH4B	LH4	Large	High	LargeHigh	3	48.26	2.03	15.00333333	0.63	36.73666667	1.54	0.187520721
LH4C	LH4	Large	High	LargeHigh	4	83.12	3.49	13.13	0.55	3.746666667	0.16	-0.795880017
LL1A	LL1	Large	Low	LargeLow	1	71.4	0.43	15.63666667	0.09	12.97333333	0.08	-1.096910013
LL1B	LL1	Large	Low	LargeLow	3	85.23	0.51	8.493333333	0.05	6.276666667	0.04	-1.397940009
LL1C	LL1	Large	Low	LargeLow	4	92.03	0.55	5.403333333	0.03	2.563333333	0.02	-1.698970004
LL2A	LL2	Large	Low	LargeLow	2	55.61	0.33	24.7	0.15	19.68333333	0.12	-0.920818754
LL2B	LL2	Large	Low	LargeLow	3	76.88	0.46	10.51666667	0.06	12.59666667	0.08	-1.096910013
LL2C	LL2	Large	Low	LargeLow	4	80.41	0.48	13.52666667	0.08	6.066666667	0.04	-1.397940009
LL3A	LL3	Large	Low	LargeLow	1	64.55	0.39	22.04333333	0.13	13.40666667	0.08	-1.096910013
LL3B	LL3	Large	Low	LargeLow	2	69.92	0.42	20.91	0.13	9.173333333	0.06	-1.22184875
LL3C	LL3	Large	Low	LargeLow	3	69.45	0.42	20.36666667	0.12	10.18	0.06	-1.22184875
LL4A	LL4	Large	Low	LargeLow	1	55.15	0.33	22.83666667	0.14	22.01333333	0.13	-0.886056648
LL4B	LL4	Large	Low	LargeLow	2	87.8	0.53	4.743333333	0.03	7.446666667	0.04	-1.397940009
LL4C	LL4	Large	Low	LargeLow	3	86.91	0.52	7.41	0.04	5.676666667	0.03	-1.522878745
MH1A	MH1	Medium	High	MediumHigh	2	77.66	3.26	15.56333333	0.65	6.78	0.28	-0.552841969
MH1B	MH1	Medium	High	MediumHigh	3	78.88	3.31	15.7	0.66	5.416666667	0.23	-0.638272164
MH1C	MH1	Medium	High	MediumHigh	4	79.27	3.33	17.32	0.73	3.41	0.14	-0.853871964
MH2A	MH2	Medium	High	MediumHigh	1	81.87	3.44	9.756666667	0.41	8.373333333	0.35	-0.455931956
MH2B	MH2	Medium	High	MediumHigh	2	90.75	3.81	7.756666667	0.33	1.49	0.06	-1.22184875
MH3A	MH3	Medium	High	MediumHigh	1	89.98	3.78	6.48	0.27	3.543333333	0.15	-0.823908741
MH3B	MH3	Medium	High	MediumHigh	2	78.23	3.29	19.13666667	0.8	2.633333333	0.11	-0.958607315
MH3C	MH3	Medium	High	MediumHigh	3	83.5	3.51	13.29333333	0.56	3.2	0.13	-0.886056648
MH3D	MH3	Medium	High	MediumHigh	4	62.98	2.65	28.76	1.21	8.253333333	0.35	-0.455931956
MH4A	MH4	Medium	High	MediumHigh	1	73.39	3.08	21.55333333	0.91	5.06	0.21	-0.677780705
MH4B	MH4	Medium	High	MediumHigh	3	90.09	3.78	9.29	0.39	0.623333333	0.03	-1.522878745
MH4C	MH4	Medium	High	MediumHigh	4	77.31	3.25	16.94333333	0.71	5.743333333	0.24	-0.619788758
ML1A	ML1	Medium	Low	MediumLow	1	61.96	0.37	16.39333333	0.1	21.64333333	0.13	-0.886056648
ML1B	ML1	Medium	Low	MediumLow	2	80.32	0.48	11.37	0.07	8.306666667	0.05	-1.301029996
ML1C	ML1	Medium	Low	MediumLow	1	65.02	0.39	15.95333333	0.1	19.02333333	0.11	-0.958607315
ML2A	ML2	Medium	Low	MediumLow	3	88.55	0.53	9.53	0.06	1.92	0.01	-2
ML2B	ML2	Medium	Low	MediumLow	4	66.06	0.4	19.09666667	0.11	14.84333333	0.09	-1.045757491
ML3A	ML3	Medium	Low	MediumLow	2	78.44	0.47	17.10333333	0.1	4.46	0.03	-1.522878745
ML3B	ML3	Medium	Low	MediumLow	3	76.94	0.46	12.51333333	0.08	10.54666667	0.06	-1.22184875
ML3C	ML3	Medium	Low	MediumLow	4	68.96	0.41	16.30333333	0.1	14.73666667	0.09	-1.045757491
ML4A	ML4	Medium	Low	MediumLow	1	61.29	0.37	21.86333333	0.13	16.84666667	0.1	-1
ML4B	ML4	Medium	Low	MediumLow	2	85.47	0.51	8.693333333	0.05	5.836666667	0.04	-1.397940009
ML4C	ML4	Medium	Low	MediumLow	3	88.31	0.53	8.706666667	0.05	2.983333333	0.02	-1.698970004
ML4D	ML4	Medium	Low	MediumLow	4	61.62	0.37	26.99333333	0.16	11.39333333	0.07	-1.15490196
SH1A	SH1	Small	High	SmallHigh	4	76.24	3.2	19.12333333	0.8	4.633333333	0.19	-0.721246399
SH2A	SH2	Small	High	SmallHigh	2	69.89	2.94	21.49333333	0.9	8.613333333	0.36	-0.443697499
SH2B	SH2	Small	High	SmallHigh	3	74.43	3.13	17.17333333	0.72	8.4	0.35	-0.455931956
SH3A	SH3	Small	High	SmallHigh	1	79.5	3.34	13.09666667	0.55	7.4	0.31	-0.508638306
SH3B	SH3	Small	High	SmallHigh	2	72.42	3.04	19.57	0.82	8.013333333	0.34	-0.468521083
SH3C	SH3	Small	High	SmallHigh	3	81.24	3.41	15.09	0.63	3.67	0.15	-0.823908741
SH3D	SH3	Small	High	SmallHigh	4	74.58	3.13	16.62666667	0.7	8.793333333	0.37	-0.431798276
SH4A	SH4	Small	High	SmallHigh	3	77.77	3.27	15.10666667	0.63	7.123333333	0.3	-0.522878745
SH4B	SH4	Small	High	SmallHigh	4	70.42	2.96	21.04	0.88	8.543333333	0.36	-0.443697499
SH5A	SH5	Small	High	SmallHigh	1	71.95	3.02	13.36666667	0.56	14.68	0.62	-0.207608311
SH5B	SH5	Small	High	SmallHigh	2	76.87	3.23	9.803333333	0.41	13.32666667	0.56	-0.251811973
SL1A	SL1	Small	Low	SmallLow	1	73.87	0.44	16.03333333	0.1	10.09333333	0.06	-1.22184875
SL1B	SL1	Small	Low	SmallLow	3	79	0.47	17.87	0.11	3.13	0.02	-1.698970004
SL2A	SL2	Small	Low	SmallLow	2	68.32	0.41	21.57666667	0.13	10.09666667	0.06	-1.22184875
SL2B	SL2	Small	Low	SmallLow	3	76.92	0.46	7.68	0.05	15.39333333	0.09	-1.045757491
SL2C	SL2	Small	Low	SmallLow	4	73.53	0.44	19.43	0.12	7.046666667	0.04	-1.397940009
SL3A	SL3	Small	Low	SmallLow	1	63.91	0.45	9.69	0.06	15.51333333	0.09	-1.045757491
SL3B	SL3	Small	Low	SmallLow	2	83.27	0.5	8.733333333	0.05	8	0.05	-1.301029996
SL3C	SL3	Small	Low	SmallLow	4	74.42	0.45	15.98333333	0.1	9.6	0.06	-1.22184875
SL4A	SL4	Small	Low	SmallLow	1	63.91	0.38	21.59	0.13	14.49666667	0.09	-1.045757491
SL4B	SL4	Small	Low	SmallLow	2	81.26	0.49	11.70666667	0.07	7.036666667	0.04	-1.397940009
SL5A	SL5	Small	Low	SmallLow	2	76.19	0.46	11.67666667	0.07	12.13333333	0.07	-1.15490196
SL5B	SL5	Small	Low	SmallLow	4	77.04	0.46	16.16	0.1	6.796666667	0.04	-1.397940009
