# Supplementary material for: The size of larval rearing container modulates the effects of diet amount and larval density on larval development in Aedes aegypti
Source: PLoS One. 2023 Jan 25;18(1):e0280736. doi: 10.1371/journal.pone.0280736 (PMC9876358; doi:10.1371/journal.pone.0280736)
Supplement: S11 Dataset — Size = Container Size (Large/Medium/Small), Density = Density (Low/High), Replicate- specific container, replicate1 =, ID =, ID2 =, Date = Date photo taken, edge = area fraction, percentage of large coverage in edge region, central = area fraction, percentage of large coverage in central region, central = area fraction, percentage of large coverage in central region, total coverage = percentage of the entire container was covered in larvae compared to water, eper = percentage of larvae in edge region, mper = percentage of larvae in intermediate region, cper = percentage of larvae in central region, eml = density of larvae in edge region expressed as larvae per ml, mml = density of larvae in intermediate region expressed as larvae per ml, cml = density of larvae in central region expressed as larvae per ml. (CSV) [file pone.0280736.s014.csv]

size	density	treatment	repeat	replicate	replicate1	ID	ID2	Date	edge	middle	centre	totalcov	eper	mper	cper	eml	mml	cl
Large	High	LargeHigh	1	LH1	23	LH1.1	LH1A	17/06/2019	1.09	0.03	0.05	1.17	92.83	2.8	4.37	3.9	0.12	0.18
Large	High	LargeHigh	2	LH1	23	LH1.2	LH1A	17/06/2019	1.24	0.04	0.06	1.34	92.91	2.99	4.11	3.9	0.13	0.17
Large	High	LargeHigh	3	LH1	23	LH1.3	LH1A	17/06/2019	1.25	0.04	0.04	1.33	93.58	3.25	3.17	3.93	0.14	0.13
Large	High	LargeHigh	4	LH1	23	LH1.4	LH1B	18/06/2019	1.57	0.58	0.1	2.25	69.65	25.91	4.44	2.93	1.09	0.19
Large	High	LargeHigh	5	LH1	23	LH1.5	LH1B	18/06/2019	1.73	0.55	0.1	2.38	72.76	23.19	4.05	3.06	0.97	0.17
Large	High	LargeHigh	6	LH1	23	LH1.6	LH1B	18/06/2019	1.64	0.67	0.11	2.43	67.65	27.82	4.54	2.84	1.17	0.19
Large	High	LargeHigh	7	LH1	23	LH1.7	LH1C	18/06/2019	2.05	0.41	0.06	2.52	81.31	16.46	2.23	3.42	0.69	0.09
Large	High	LargeHigh	8	LH1	23	LH1.8	LH1C	18/06/2019	1.83	0.45	0.06	2.34	78.2	19.09	2.7	3.28	0.8	0.11
Large	High	LargeHigh	9	LH1	23	LH1.9	LH1C	18/06/2019	1.81	0.4	0.07	2.27	79.45	17.69	2.86	3.34	0.74	0.12
Large	High	LargeHigh	10	LH1	23	LH1.10	LH1D	19/06/2019	2.38	0.45	0.1	2.92	81.38	15.34	3.28	3.42	0.64	0.14
Large	High	LargeHigh	11	LH1	23	LH1.11	LH1D	19/06/2019	2.54	0.28	0.11	2.92	86.65	9.71	3.64	3.64	0.41	0.15
Large	High	LargeHigh	12	LH1	23	LH1.12	LH1D	19/06/2019	2.43	0.39	0.11	2.93	82.87	13.34	3.79	3.48	0.56	0.16
Large	High	LargeHigh	1	LH2	24	LH2.1	LH2A	17/06/2019	0.85	0.12	0.04	1	84.6	11.57	3.82	3.55	0.49	0.16
Large	High	LargeHigh	2	LH2	24	LH2.2	LH2A	17/06/2019	0.68	0.05	0.03	0.76	89.65	6.44	3.92	3.77	0.27	0.16
Large	High	LargeHigh	3	LH2	24	LH2.3	LH2A	17/06/2019	0.83	0.06	0.03	0.93	89.35	6.91	3.74	3.75	0.29	0.16
Large	High	LargeHigh	4	LH2	24	LH2.4	LH2B	18/06/2019	1.89	0.63	0.38	2.9	65.21	21.84	12.95	2.74	0.92	0.54
Large	High	LargeHigh	5	LH2	24	LH2.5	LH2B	18/06/2019	1.9	0.53	0.44	2.88	66.17	18.53	15.3	2.78	0.78	0.64
Large	High	LargeHigh	6	LH2	24	LH2.6	LH2B	18/06/2019	1.77	0.68	0.52	2.97	59.77	22.84	17.39	2.51	0.96	0.73
Large	High	LargeHigh	7	LH2	24	LH2.7	LH2C	19/06/2019	2.5	0.42	0.1	3.02	82.72	13.9	3.38	3.47	0.58	0.14
Large	High	LargeHigh	8	LH2	24	LH2.8	LH2C	19/06/2019	2.39	0.47	0.14	3	79.64	15.67	4.69	3.34	0.66	0.2
Large	High	LargeHigh	9	LH2	24	LH2.9	LH2C	19/06/2019	2.59	0.32	0.15	3.06	84.58	10.51	4.91	3.55	0.44	0.21
Large	High	LargeHigh	1	LH3	25	LH3.1	LH3A	17/06/2019	0.41	0.02	0.02	0.46	90.77	5.27	3.96	3.81	0.22	0.17
Large	High	LargeHigh	2	LH3	25	LH3.2	LH3A	17/06/2019	0.41	0.02	0.02	0.45	91.36	5.31	3.32	3.84	0.22	0.14
Large	High	LargeHigh	3	LH3	25	LH3.3	LH3A	17/06/2019	0.45	0.03	0.02	0.5	90.41	5.39	4.2	3.8	0.23	0.18
Large	High	LargeHigh	4	LH3	25	LH3.4	LH3B	18/06/2019	1.83	0.13	0.07	2.03	88.73	7.32	3.95	3.73	0.31	0.17
Large	High	LargeHigh	5	LH3	25	LH3.5	LH3B	18/06/2019	1.71	0.14	0.07	1.91	89.41	7.2	3.39	3.76	0.3	0.14
Large	High	LargeHigh	6	LH3	25	LH3.6	LH3B	18/06/2019	1.77	0.2	0.07	2.04	86.82	9.81	3.37	3.65	0.41	0.14
Large	High	LargeHigh	1	LH4	26	LH4.1	LH4A	18/06/2019	1.36	0.53	0.64	2.53	53.64	21.14	25.22	2.25	0.89	1.06
Large	High	LargeHigh	2	LH4	26	LH4.2	LH4A	18/06/2019	1.29	0.62	0.7	2.6	49.32	23.72	26.96	2.07	1	1.13
Large	High	LargeHigh	3	LH4	26	LH4.3	LH4A	18/06/2019	1.25	0.61	0.64	2.5	49.84	24.36	25.8	2.09	1.02	1.08
Large	High	LargeHigh	4	LH4	26	LH4.4	LH4B	18/06/2019	1.28	0.34	0.68	2.31	55.37	15.08	29.54	2.33	0.63	1.24
Large	High	LargeHigh	5	LH4	26	LH4.5	LH4B	18/06/2019	1.13	0.37	0.92	2.42	46.81	15.22	37.97	1.97	0.64	1.59
Large	High	LargeHigh	6	LH4	26	LH4.6	LH4B	18/06/2019	1.03	0.35	1.03	2.41	42.59	14.71	42.7	1.79	0.62	1.79
Large	High	LargeHigh	7	LH4	26	LH4.7	LH4C	19/06/2019	3.36	0.5	0.13	3.98	84.39	12.4	3.21	3.54	0.52	0.13
Large	High	LargeHigh	8	LH4	26	LH4.8	LH4C	19/06/2019	3.21	0.52	0.16	3.89	82.63	13.33	4.04	3.47	0.56	0.17
Large	High	LargeHigh	9	LH4	26	LH4.9	LH4C	19/06/2019	2.95	0.49	0.14	3.58	82.35	13.66	3.99	3.46	0.57	0.17
Large	Low	LargeLow	1	LL1	19	LL1.1	LL1A	17/06/2019	0.24	0.04	0.05	0.33	73.32	12.73	13.96	0.44	0.08	0.08
Large	Low	LargeLow	2	LL1	19	LL1.2	LL1A	17/06/2019	0.22	0.06	0.05	0.33	66.98	18.51	14.51	0.4	0.11	0.09
Large	Low	LargeLow	3	LL1	19	LL1.3	LL1A	17/06/2019	0.24	0.05	0.03	0.33	73.89	15.67	10.45	0.44	0.09	0.06
Large	Low	LargeLow	4	LL1	19	LL1.4	LL1B	18/06/2019	0.58	0.05	0.04	0.67	86.36	7.8	5.85	0.52	0.05	0.04
Large	Low	LargeLow	5	LL1	19	LL1.5	LL1B	18/06/2019	0.53	0.05	0.03	0.61	87.24	8.17	4.58	0.52	0.05	0.03
Large	Low	LargeLow	6	LL1	19	LL1.6	LL1B	18/06/2019	0.52	0.06	0.05	0.63	82.09	9.51	8.4	0.49	0.06	0.05
Large	Low	LargeLow	7	LL1	19	LL1.7	LL1C	19/06/2019	1.02	0.05	0.03	1.1	92.56	4.81	2.63	0.56	0.03	0.02
Large	Low	LargeLow	8	LL1	19	LL1.8	LL1C	19/06/2019	1.16	0.05	0.04	1.25	92.47	4.16	3.37	0.55	0.02	0.02
Large	Low	LargeLow	9	LL1	19	LL1.9	LL1C	19/06/2019	0.92	0.07	0.02	1.01	91.07	7.24	1.69	0.55	0.04	0.01
Large	Low	LargeLow	1	LL2	20	LL2.1	LL2A	18/06/2019	0.15	0.05	0.05	0.25	59.97	21.61	18.42	0.36	0.13	0.11
Large	Low	LargeLow	2	LL2	20	LL2.2	LL2A	18/06/2019	0.17	0.08	0.07	0.31	53.19	25.64	21.17	0.32	0.15	0.13
Large	Low	LargeLow	3	LL2	20	LL2.3	LL2A	18/06/2019	0.17	0.09	0.06	0.32	53.69	26.85	19.46	0.32	0.16	0.12
Large	Low	LargeLow	4	LL2	20	LL2.4	LL2B	18/06/2019	0.26	0.03	0.05	0.34	76.68	10.03	13.28	0.46	0.06	0.08
Large	Low	LargeLow	5	LL2	20	LL2.5	LL2B	18/06/2019	0.24	0.03	0.03	0.3	78.31	10.52	11.18	0.47	0.06	0.07
Large	Low	LargeLow	6	LL2	20	LL2.6	LL2B	18/06/2019	0.23	0.03	0.04	0.3	75.66	11	13.33	0.45	0.07	0.08
Large	Low	LargeLow	7	LL2	20	LL2.7	LL2C	19/06/2019	0.44	0.05	0.04	0.53	83.22	9.91	6.87	0.5	0.06	0.04
Large	Low	LargeLow	8	LL2	20	LL2.8	LL2C	19/06/2019	0.42	0.09	0.04	0.54	77.69	15.8	6.51	0.47	0.09	0.04
Large	Low	LargeLow	9	LL2	20	LL2.9	LL2C	19/06/2019	0.4	0.07	0.02	0.5	80.31	14.87	4.82	0.48	0.09	0.03
Large	Low	LargeLow	1	LL3	21	LL3.1	LL3A	17/06/2019	0.36	0.13	0.1	0.58	61.77	21.8	16.43	0.37	0.13	0.1
Large	Low	LargeLow	2	LL3	21	LL3.2	LL3A	17/06/2019	0.37	0.13	0.06	0.57	65.84	22.91	11.25	0.4	0.14	0.07
Large	Low	LargeLow	3	LL3	21	LL3.3	LL3A	17/06/2019	0.4	0.13	0.08	0.61	66.05	21.42	12.54	0.4	0.13	0.08
Large	Low	LargeLow	4	LL3	21	LL3.4	LL3B	18/06/2019	0.67	0.2	0.09	0.96	69.87	21.13	9	0.42	0.13	0.05
Large	Low	LargeLow	5	LL3	21	LL3.5	LL3B	18/06/2019	0.67	0.22	0.1	0.99	67.8	22.49	9.71	0.41	0.13	0.06
Large	Low	LargeLow	6	LL3	21	LL3.6	LL3B	18/06/2019	0.68	0.18	0.08	0.94	72.08	19.11	8.81	0.43	0.11	0.05
Large	Low	LargeLow	7	LL3	21	LL3.7	LL3C	19/06/2019	0.9	0.29	0.1	1.29	69.72	22.42	7.86	0.42	0.13	0.05
Large	Low	LargeLow	8	LL3	21	LL3.8	LL3C	19/06/2019	0.9	0.27	0.14	1.3	69.06	20.55	10.39	0.41	0.12	0.06
Large	Low	LargeLow	9	LL3	21	LL3.8	LL3C	19/06/2019	0.93	0.24	0.16	1.34	69.58	18.13	12.29	0.42	0.11	0.07
Large	Low	LargeLow	1	LL4	22	LL4.1	LL4A	17/06/2019	0.35	0.15	0.18	0.68	52	21.61	26.39	0.31	0.13	0.16
Large	Low	LargeLow	2	LL4	22	LL4.2	LL4A	17/06/2019	0.38	0.18	0.12	0.68	56.03	25.71	18.27	0.34	0.15	0.11
Large	Low	LargeLow	3	LL4	22	LL4.3	LL4A	17/06/2019	0.39	0.15	0.15	0.68	57.43	21.19	21.38	0.34	0.13	0.13
Large	Low	LargeLow	4	LL4	22	LL4.4	LL4B	18/06/2019	0.46	0.03	0.04	0.53	86.51	5.7	7.78	0.52	0.03	0.05
Large	Low	LargeLow	5	LL4	22	LL4.5	LL4B	18/06/2019	0.49	0.03	0.04	0.56	88.34	4.66	7	0.53	0.03	0.04
Large	Low	LargeLow	6	LL4	22	LL4.6	LL4B	18/06/2019	0.48	0.02	0.04	0.54	88.56	3.87	7.56	0.53	0.02	0.05
Large	Low	LargeLow	7	LL4	22	LL4.7	LL4C	18/06/2019	0.72	0.05	0.03	0.79	90.28	5.81	3.91	0.54	0.03	0.02
Large	Low	LargeLow	8	LL4	22	LL4.8	LL4C	18/06/2019	0.73	0.05	0.04	0.82	88.79	6.09	5.12	0.53	0.04	0.03
Large	Low	LargeLow	9	LL4	22	LL4.9	LL4C	18/06/2019	0.66	0.08	0.07	0.81	81.67	10.33	8	0.49	0.06	0.05
Medium	High	MediumHigh	1	MH1	15	MH1.1	MH1A	18/06/2019	1.73	0.37	0.15	2.25	76.71	16.58	6.71	3.22	0.7	0.28
Medium	High	MediumHigh	2	MH1	15	MH1.2	MH1A	18/06/2019	1.93	0.37	0.17	2.47	78.04	15.06	6.9	3.28	0.63	0.29
Medium	High	MediumHigh	3	MH1	15	MH1.3	MH1A	18/06/2019	1.91	0.37	0.16	2.44	78.22	15.05	6.73	3.29	0.63	0.28
Medium	High	MediumHigh	4	MH1	15	MH1.4	MH1B	18/06/2019	1.12	0.2	0.11	1.44	77.93	14.2	7.87	3.27	0.6	0.33
Medium	High	MediumHigh	5	MH1	15	MH1.5	MH1B	18/06/2019	1.11	0.19	0.06	1.36	81.55	14.09	4.36	3.43	0.59	0.18
Medium	High	MediumHigh	6	MH1	15	MH1.6	MH1B	18/06/2019	1.11	0.27	0.06	1.44	77.17	18.81	4.02	3.24	0.79	0.17
Medium	High	MediumHigh	7	MH1	15	MH1.7	MH1C	19/06/2019	1.27	0.21	0.05	1.53	82.91	13.63	3.46	3.48	0.57	0.15
Medium	High	MediumHigh	8	MH1	15	MH1.8	MH1C	19/06/2019	1.33	0.34	0.07	1.75	76.42	19.73	3.85	3.21	0.83	0.16
Medium	High	MediumHigh	9	MH1	15	MH1.9	MH1C	19/06/2019	1.51	0.36	0.06	1.93	78.49	18.6	2.92	3.3	0.78	0.12
Medium	High	MediumHigh	1	MH2	16	MH2.1	MH2A	17/06/2019	0.81	0.08	0.04	0.93	86.36	9.02	4.62	3.63	0.38	0.19
Medium	High	MediumHigh	2	MH2	16	MH2.2	MH2A	17/06/2019	0.79	0.12	0.06	0.97	81.59	12.58	5.83	3.43	0.53	0.24
Medium	High	MediumHigh	3	MH2	16	MH2.3	MH2A	17/06/2019	0.66	0.07	0.12	0.85	77.66	7.67	14.67	3.26	0.32	0.62
Medium	High	MediumHigh	4	MH2	16	MH2.4	MH2B	18/06/2019	1.11	0.08	0.02	1.21	91.9	6.44	1.65	3.86	0.27	0.07
Medium	High	MediumHigh	5	MH2	16	ML2.5	MH2B	18/06/2019	1.05	0.12	0.02	1.19	88.16	10.43	1.41	3.7	0.44	0.06
Medium	High	MediumHigh	6	MH2	16	MH2.6	MH2B	18/06/2019	1.18	0.08	0.02	1.28	92.2	6.4	1.41	3.87	0.27	0.06
Medium	High	MediumHigh	1	MH3	17	MH3.1	MH3A	17/06/2019	0.87	0.06	0.04	0.97	89.97	6.3	3.73	3.78	0.26	0.16
Medium	High	MediumHigh	2	MH3	17	MH3.2	MH3A	17/06/2019	0.76	0.06	0.04	0.85	89.08	6.8	4.12	3.74	0.29	0.17
Medium	High	MediumHigh	3	MH3	17	MH3.3	MH3A	17/06/2019	0.69	0.05	0.02	0.76	90.88	6.34	2.78	3.82	0.27	0.12
Medium	High	MediumHigh	4	MH3	17	MH3.4	MH3B	18/06/2019	2	0.39	0.06	2.45	81.51	16.01	2.48	3.42	0.67	0.1
Medium	High	MediumHigh	5	MH3	17	MH3.5	MH3B	18/06/2019	1.89	0.5	0.06	2.45	77.09	20.62	2.29	3.24	0.87	0.1
Medium	High	MediumHigh	6	MH3	17	MH3.6	MH3B	18/06/2019	1.75	0.48	0.07	2.3	76.09	20.78	3.13	3.2	0.87	0.13
Medium	High	MediumHigh	7	MH3	17	MH3.7	MH3C	18/06/2019	2.14	0.41	0.08	2.63	81.25	15.59	3.16	3.41	0.65	0.13
Medium	High	MediumHigh	8	MH3	17	MH3.8	MH3C	18/06/2019	2.09	0.32	0.07	2.48	84.22	12.88	2.89	3.54	0.54	0.12
Medium	High	MediumHigh	9	MH3	17	MH3.9	MH3C	18/06/2019	1.89	0.25	0.08	2.22	85.03	11.41	3.55	3.57	0.48	0.15
Medium	High	MediumHigh	10	MH3	17	MH3.10	MH3D	19/06/2019	2.09	0.89	0.17	3.15	66.63	27.98	5.39	2.8	1.18	0.23
Medium	High	MediumHigh	11	MH3	17	MH3.11	MH3D	19/06/2019	1.09	0.69	0.23	2	53.91	34.76	11.32	2.26	1.46	0.48
Medium	High	MediumHigh	12	MH3	17	MH3.12	MH3D	19/06/2019	1.98	0.69	0.23	2.9	68.41	23.54	8.05	2.87	0.99	0.34
Medium	High	MediumHigh	1	MH4	18	MH4.1	MH4A	17/06/2019	0.5	0.2	0.03	0.73	68.53	27.61	3.86	2.88	1.16	0.16
Medium	High	MediumHigh	2	MH4	18	MH4.2	MH4A	17/06/2019	0.51	0.14	0.03	0.68	75	20.88	4.12	3.15	0.88	0.17
Medium	High	MediumHigh	3	MH4	18	MH4.3	MH4A	17/06/2019	0.56	0.12	0.05	0.72	76.64	16.17	7.2	3.22	0.68	0.3
Medium	High	MediumHigh	4	MH4	18	MH4.4	MH4B	18/06/2019	1.09	0.25	0.01	1.35	81.08	18.25	0.67	3.41	0.77	0.03
Medium	High	MediumHigh	5	MH4	18	MH4.5	MH4B	18/06/2019	1.27	0.07	0.01	1.35	94.34	4.99	0.67	3.96	0.21	0.03
Medium	High	MediumHigh	6	MH4	18	MH4.6	MH4B	18/06/2019	1.25	0.06	0.01	1.32	94.84	4.63	0.53	3.98	0.19	0.02
Medium	High	MediumHigh	7	MH4	18	MH4.7	MH4C	19/06/2019	1.71	0.35	0.13	2.19	78.14	15.84	6.02	3.28	0.67	0.25
Medium	High	MediumHigh	8	MH4	18	MH4.8	MH4C	19/06/2019	1.82	0.4	0.13	2.35	77.32	17.19	5.49	3.25	0.72	0.23
Medium	High	MediumHigh	9	MH4	18	MH4.9	MH4C	19/06/2019	1.89	0.44	0.14	2.47	76.48	17.8	5.72	3.21	0.75	0.24
Medium	Low	MediumLow	1	ML1	11	ML1.1	ML1A	17/06/2019	0.2	0.05	0.04	0.3	69.1	17	13.9	0.41	0.1	0.08
Medium	Low	MediumLow	2	ML1	11	ML1.2	ML1A	17/06/2019	0.2	0.06	0.09	0.34	57.37	16.93	25.69	0.34	0.1	0.15
Medium	Low	MediumLow	3	ML1	11	ML1.3	ML1A	17/06/2019	0.18	0.05	0.08	0.3	59.41	15.25	25.34	0.36	0.09	0.15
Medium	Low	MediumLow	4	ML1	11	ML1.4	ML1B	18/06/2019	0.43	0.07	0.05	0.55	77.92	12.33	9.75	0.47	0.07	0.06
Medium	Low	MediumLow	5	ML1	11	ML1.5	ML1B	18/06/2019	0.43	0.06	0.05	0.53	80.45	11.1	8.45	0.48	0.07	0.05
Medium	Low	MediumLow	6	ML1	11	ML1.6	ML1B	18/06/2019	0.48	0.06	0.04	0.58	82.6	10.68	6.72	0.5	0.06	0.04
Medium	Low	MediumLow	1	ML2	12	ML2.1	ML2A	17/06/2019	0.28	0.08	0.13	0.49	57.13	16.86	26.01	0.34	0.1	0.16
Medium	Low	MediumLow	2	ML2	12	ML2.2	ML2A	17/06/2019	0.36	0.06	0.05	0.47	76.86	12.85	10.29	0.46	0.08	0.06
Medium	Low	MediumLow	3	ML2	12	ML2.3	ML2A	17/06/2019	0.26	0.08	0.09	0.42	61.07	18.15	20.77	0.37	0.11	0.12
Medium	Low	MediumLow	4	ML2	12	ML2.4	ML2B	18/06/2019	0.48	0.07	0.01	0.55	86.23	12.14	1.63	0.52	0.07	0.01
Medium	Low	MediumLow	5	ML2	12	ML2.5	ML2B	18/06/2019	0.5	0.04	0.01	0.55	90.19	7.99	1.82	0.54	0.05	0.01
Medium	Low	MediumLow	6	ML2	12	ML2.6	ML2B	18/06/2019	0.48	0.04	0.01	0.53	89.23	8.46	2.31	0.54	0.05	0.01
Medium	Low	MediumLow	7	ML2	12	ML2.7	ML2C	19/06/2019	0.89	0.29	0.2	1.38	64.13	21.35	14.52	0.38	0.13	0.09
Medium	Low	MediumLow	8	ML2	12	ML2.8	ML2C	19/06/2019	1.01	0.18	0.19	1.37	73.12	12.7	14.17	0.44	0.08	0.09
Medium	Low	MediumLow	9	ML2	12	ML2.9	ML2C	19/06/2019	0.89	0.32	0.22	1.44	60.92	23.24	15.84	0.37	0.14	0.1
Medium	Low	MediumLow	1	ML3	13	ML3.1	ML3A	18/06/2019	0.9	0.21	0.05	1.16	77.35	18.18	4.47	0.46	0.11	0.03
Medium	Low	MediumLow	2	ML3	13	ML3.2	ML3A	18/06/2019	0.96	0.16	0.04	1.17	82.67	13.64	3.69	0.5	0.08	0.02
Medium	Low	MediumLow	3	ML3	13	ML3.3	ML3A	18/06/2019	0.88	0.23	0.06	1.17	75.3	19.49	5.22	0.45	0.12	0.03
Medium	Low	MediumLow	4	ML3	13	ML3.4	ML3B	18/06/2019	0.86	0.13	0.12	1.11	76.93	12.01	11.06	0.46	0.07	0.07
Medium	Low	MediumLow	5	ML3	13	ML3.5	ML3B	18/06/2019	0.83	0.17	0.12	1.11	74.32	15.24	10.45	0.45	0.09	0.06
Medium	Low	MediumLow	6	ML3	13	ML3.6	ML3B	18/06/2019	0.95	0.12	0.12	1.2	79.57	10.29	10.13	0.48	0.06	0.06
Medium	Low	MediumLow	7	ML3	13	ML3.7	ML3C	19/06/2019	1.01	0.23	0.18	1.41	71.38	16.13	12.5	0.43	0.1	0.08
Medium	Low	MediumLow	8	ML3	13	ML3.8	ML3C	19/06/2019	1	0.28	0.26	1.54	65.71	17.6	16.69	0.39	0.11	0.1
Medium	Low	MediumLow	9	ML3	13	ML3.9	ML3C	19/06/2019	1.08	0.24	0.24	1.55	69.8	15.18	15.02	0.42	0.09	0.09
Medium	Low	MediumLow	1	ML4	14	ML4.1	ML4A	17/06/2019	0.19	0.06	0.06	0.31	59.86	19.76	20.39	0.36	0.12	0.12
Medium	Low	MediumLow	2	ML4	14	ML4.2	ML4A	17/06/2019	0.21	0.07	0.05	0.33	62.32	22.4	15.27	0.37	0.13	0.09
Medium	Low	MediumLow	3	ML4	14	ML4.3	ML4A	17/06/2019	0.2	0.07	0.05	0.32	61.69	23.43	14.88	0.37	0.14	0.09
Medium	Low	MediumLow	4	ML4	14	ML4.4	ML4B	18/06/2019	0.42	0.04	0.02	0.48	87.57	7.37	5.05	0.53	0.04	0.03
Medium	Low	MediumLow	5	ML4	14	ML4.5	ML4B	18/06/2019	0.49	0.04	0.03	0.56	86.66	7.65	5.69	0.52	0.05	0.03
Medium	Low	MediumLow	6	ML4	14	ML4.6	ML4B	18/06/2019	0.46	0.06	0.04	0.56	82.17	11.06	6.77	0.49	0.07	0.04
Medium	Low	MediumLow	7	ML4	14	ML4.7	ML4C	18/06/2019	0.45	0.03	0.01	0.49	90.28	6.89	2.84	0.54	0.04	0.02
Medium	Low	MediumLow	8	ML4	14	ML4.8	ML4C	18/06/2019	0.43	0.06	0.02	0.51	85.17	11.86	2.97	0.51	0.07	0.02
Medium	Low	MediumLow	9	ML4	14	ML4.9	ML4C	18/06/2019	0.49	0.04	0.02	0.54	89.5	7.37	3.14	0.54	0.04	0.02
Medium	Low	MediumLow	10	ML4	14	ML4.10	ML4D	19/06/2019	0.87	0.36	0.12	1.34	64.54	26.71	8.75	0.39	0.16	0.05
Medium	Low	MediumLow	11	ML4	14	ML4.11	ML4D	19/06/2019	0.8	0.39	0.15	1.34	59.62	28.79	11.6	0.36	0.17	0.07
Medium	Low	MediumLow	12	ML4	14	ML4.12	ML4D	19/06/2019	0.81	0.33	0.18	1.32	60.69	25.48	13.83	0.36	0.15	0.08
Small	High	SmallHigh	1	SH1	6	SH1.1	SH1A	19/06/2019	1.39	0.29	0.14	1.82	77.02	15.48	7.5	3.23	0.65	0.32
Small	High	SmallHigh	2	SH1	6	SH1.2	SH1A	19/06/2019	1.35	0.4	0.05	1.79	75.2	22.28	2.51	3.16	0.94	0.11
Small	High	SmallHigh	3	SH1	6	SH1.3	SH1A	19/06/2019	1.57	0.4	0.08	2.06	76.5	19.61	3.89	3.21	0.82	0.16
Small	High	SmallHigh	1	SH2	7	SH2.1	SH2A	18/06/2019	0.5	0.19	0.07	0.76	64.79	25.91	9.3	2.72	1.09	0.39
Small	High	SmallHigh	2	SH2	7	SH2.2	SH2A	18/06/2019	0.59	0.17	0.05	0.81	72.84	20.53	6.62	3.06	0.86	0.28
Small	High	SmallHigh	3	SH2	7	SH2.3	SH2A	18/06/2019	0.57	0.14	0.08	0.8	72.05	18.04	9.92	3.03	0.76	0.42
Small	High	SmallHigh	4	SH2	7	SH2.4	SH2B	18/06/2019	0.51	0.14	0.03	0.67	75.29	19.83	4.88	3.16	0.83	0.2
Small	High	SmallHigh	5	SH2	7	SH2.5	SH2B	18/06/2019	0.5	0.11	0.05	0.66	75.75	16.28	7.97	3.18	0.68	0.33
Small	High	SmallHigh	6	SH2	7	SH2.6	SH2B	18/06/2019	0.55	0.12	0.09	0.76	72.24	15.41	12.35	3.03	0.65	0.52
Small	High	SmallHigh	1	SH3	8	SH3.1	SH3A	17/06/2019	1.01	0.18	0.09	1.27	79.36	13.95	6.69	3.33	0.59	0.28
Small	High	SmallHigh	2	SH3	8	SH3.2	SH3A	17/06/2019	1.01	0.2	0.1	1.32	77.07	15.04	7.89	3.24	0.63	0.33
Small	High	SmallHigh	3	SH3	8	SH3.3	SH3A	17/06/2019	1.07	0.14	0.1	1.3	82.08	10.3	7.62	3.45	0.43	0.32
Small	High	SmallHigh	4	SH3	8	SH3.4	SH3B	18/06/2019	0.73	0.3	0.08	1.12	65.69	26.93	7.37	2.76	1.13	0.31
Small	High	SmallHigh	5	SH3	8	SH3.5	SH3B	18/06/2019	0.69	0.18	0.08	0.96	71.83	19.36	8.82	3.02	0.81	0.37
Small	High	SmallHigh	6	SH3	8	SH3.6	SH3B	18/06/2019	0.85	0.13	0.08	1.06	79.73	12.42	7.85	3.35	0.52	0.33
Small	High	SmallHigh	7	SH3	8	SH3.7	SH3C	18/06/2019	0.77	0.19	0.04	1	76.76	19.21	4.03	3.22	0.81	0.17
Small	High	SmallHigh	8	SH3	8	SH3.8	SH3C	18/06/2019	0.78	0.15	0.02	0.94	82.52	15.75	1.73	3.47	0.66	0.07
Small	High	SmallHigh	9	SH3	8	SH3.9	SH3C	18/06/2019	0.78	0.1	0.05	0.92	84.45	10.31	5.25	3.55	0.43	0.22
Small	High	SmallHigh	10	SH3	8	SH3.10	SH3D	19/06/2019	1.7	0.39	0.17	2.27	75.25	17.25	7.5	3.16	0.72	0.32
Small	High	SmallHigh	11	SH3	8	SH3.11	SH3D	19/06/2019	1.65	0.37	0.22	2.24	73.29	16.73	9.98	3.08	0.7	0.42
Small	High	SmallHigh	12	SH3	8	SH3.12	SH3D	19/06/2019	1.76	0.38	0.21	2.35	75.2	15.9	8.9	3.16	0.67	0.37
Small	High	SmallHigh	1	SH4	9	SH4.1	SH4A	18/06/2019	0.31	0.07	0.04	0.42	73.51	17.36	9.12	3.09	0.73	0.38
Small	High	SmallHigh	2	SH4	9	SH4.2	SH4A	18/06/2019	0.34	0.06	0.03	0.43	78.5	14.14	7.36	3.3	0.59	0.31
Small	High	SmallHigh	3	SH4	9	SH4.3	SH4A	18/06/2019	0.38	0.07	0.02	0.47	81.3	13.82	4.89	3.41	0.58	0.21
Small	High	SmallHigh	4	SH4	9	SH4.4	SH4B	19/06/2019	1.09	0.38	0.2	1.67	65.55	22.45	12	2.75	0.94	0.5
Small	High	SmallHigh	5	SH4	9	SH4.5	SH4B	19/06/2019	1.25	0.46	0.1	1.81	69.19	25.07	5.74	2.91	1.05	0.24
Small	High	SmallHigh	6	SH4	9	SH4.6	SH4B	19/06/2019	1.32	0.27	0.14	1.73	76.51	15.6	7.89	3.21	0.66	0.33
Small	High	SmallHigh	1	SH5	10	SH5.1	SH5A	17/06/2019	0.27	0.06	0.04	0.36	74.66	14.81	10.53	3.14	0.62	0.44
Small	High	SmallHigh	2	SH5	10	SH5.2	SH5A	17/06/2019	0.32	0.06	0.08	0.46	68.83	13.66	17.51	2.89	0.57	0.74
Small	High	SmallHigh	3	SH5	10	SH5.3	SH5A	17/06/2019	0.31	0.05	0.07	0.44	72.37	11.63	16	3.04	0.49	0.67
Small	High	SmallHigh	4	SH5	10	SH5.4	SH5B	18/06/2019	0.54	0.07	0.09	0.7	76.73	9.99	13.28	3.22	0.42	0.56
Small	High	SmallHigh	5	SH5	10	SH5.5	SH5B	18/06/2019	0.51	0.07	0.08	0.67	76.95	10.47	12.58	3.23	0.44	0.53
Small	High	SmallHigh	6	SH5	10	SH5.6	SH5B	18/06/2019	0.53	0.06	0.1	0.69	76.93	8.95	14.12	3.23	0.38	0.59
Small	Low	SmallLow	1	SL1	1	SL1.1	SL1A	17/06/2019	0.15	0.04	0.01	0.21	74.16	19.13	6.71	0.44	0.11	0.04
Small	Low	SmallLow	2	SL1	1	SL1.2	SL1A	17/06/2019	0.2	0.03	0.02	0.25	80.08	13.08	6.84	0.48	0.08	0.04
Small	Low	SmallLow	3	SL1	1	SL1.3	SL1A	17/06/2019	0.15	0.04	0.04	0.23	67.38	15.89	16.73	0.4	0.1	0.1
Small	Low	SmallLow	4	SL1	1	SL1.4	SL1B	18/06/2019	0.26	0.07	0.01	0.34	76.91	20.42	2.67	0.46	0.12	0.02
Small	Low	SmallLow	5	SL1	1	SL1.5	SL1B	18/06/2019	0.23	0.05	0.01	0.29	77.27	18.6	4.13	0.46	0.11	0.02
Small	Low	SmallLow	6	SL1	1	SL1.6	SL1B	18/06/2019	0.29	0.05	0.01	0.35	82.81	14.59	2.59	0.5	0.09	0.02
Small	Low	SmallLow	1	SL2	2	SL2.1	SL2A	18/06/2019	0.39	0.13	0.04	0.56	68.94	23.22	7.84	0.41	0.14	0.05
Small	Low	SmallLow	2	SL2	2	SL2.2	SL2A	18/06/2019	0.37	0.08	0.05	0.5	73.25	16.75	10	0.44	0.1	0.06
Small	Low	SmallLow	3	SL2	2	SL2.3	SL2A	18/06/2019	0.35	0.14	0.07	0.56	62.79	24.76	12.45	0.38	0.15	0.07
Small	Low	SmallLow	4	SL2	2	SL2.4	SL2B	18/06/2019	0.14	0.02	0.04	0.2	69.28	8.96	21.76	0.42	0.05	0.13
Small	Low	SmallLow	5	SL2	2	SL2.5	SL2B	18/06/2019	0.19	0.02	0.03	0.24	77.84	8.07	14.09	0.47	0.05	0.08
Small	Low	SmallLow	6	SL2	2	SL2.6	SL2B	18/06/2019	0.25	0.02	0.03	0.3	83.66	6.01	10.33	0.5	0.04	0.06
Small	Low	SmallLow	7	SL2	2	SL2.7	SL2C	19/06/2019	0.79	0.24	0.08	1.11	71.45	21.88	6.68	0.43	0.13	0.04
Small	Low	SmallLow	8	SL2	2	SL2.8	SL2C	19/06/2019	0.74	0.19	0.04	0.96	76.66	19.28	4.07	0.46	0.12	0.02
Small	Low	SmallLow	9	SL2	2	SL2.9	SL2C	19/06/2019	0.81	0.2	0.12	1.13	72.48	17.13	10.39	0.43	0.1	0.06
Small	Low	SmallLow	1	SL3	3	SL3.1	SL3A	17/06/2019	0.25	0.03	0.06	0.34	73.67	9.93	16.4	0.44	0.06	0.1
Small	Low	SmallLow	2	SL3	3	SL3.2	SL3A	17/06/2019	0.21	0.02	0.04	0.27	77.43	8.17	14.41	0.46	0.05	0.09
Small	Low	SmallLow	3	SL3	3	SL3.3	SL3A	17/06/2019	0.27	0.04	0.06	0.37	73.29	10.97	15.73	0.44	0.07	0.09
Small	Low	SmallLow	1	SL3	3	SL3.4	SL3B	18/06/2019	0.46	0.04	0.05	0.55	83.08	8.03	8.9	0.5	0.05	0.05
Small	Low	SmallLow	2	SL3	3	SL3.5	SL3B	18/06/2019	0.5	0.07	0.04	0.61	82.06	11.99	5.95	0.49	0.07	0.04
Small	Low	SmallLow	3	SL3	3	SL3.6	SL3B	18/06/2019	0.49	0.04	0.05	0.58	84.66	6.18	9.15	0.51	0.04	0.05
Small	Low	SmallLow	4	SL3	3	SL3.7	SL3C	19/06/2019	0.52	0.09	0.1	0.7	74.44	11.93	13.63	0.45	0.07	0.08
Small	Low	SmallLow	5	SL3	3	SL3.8	SL3C	19/06/2019	0.63	0.13	0.07	0.82	75.98	16.11	7.91	0.46	0.1	0.05
Small	Low	SmallLow	6	SL3	3	SL3.9	SL3C	19/06/2019	0.5	0.14	0.05	0.69	72.83	19.91	7.26	0.44	0.12	0.04
Small	Low	SmallLow	4	SL4	4	SL4.1	SL4A	17/06/2019	0.34	0.12	0.09	0.55	61.65	22.29	16.07	0.37	0.13	0.1
Small	Low	SmallLow	5	SL4	4	SL4.2	SL4A	17/06/2019	0.35	0.11	0.08	0.54	64.78	20.99	14.22	0.39	0.13	0.09
Small	Low	SmallLow	6	SL4	4	SL4.3	SL4A	17/06/2019	0.38	0.12	0.08	0.58	65.31	21.49	13.2	0.39	0.13	0.08
Small	Low	SmallLow	4	SL4	4	SL4.4	SL4B	18/06/2019	0.49	0.07	0.06	0.63	77.45	12.13	10.42	0.46	0.07	0.06
Small	Low	SmallLow	5	SL4	4	SL4.5	SL4B	18/06/2019	0.58	0.05	0.04	0.67	86.83	7.69	5.49	0.52	0.05	0.03
Small	Low	SmallLow	6	SL4	4	SL4.6	SL4B	18/06/2019	0.56	0.1	0.04	0.69	79.5	15.3	5.2	0.48	0.09	0.03
Small	Low	SmallLow	1	SL5	5	SL5.1	SL5A	18/06/2019	0.27	0.03	0.04	0.34	80.07	8.32	11.61	0.48	0.05	0.07
Small	Low	SmallLow	2	SL6	5	SL5.2	SL5A	18/06/2019	0.28	0.06	0.05	0.39	72.01	15.61	12.38	0.43	0.09	0.07
Small	Low	SmallLow	3	SL7	5	SL5.3	SL5A	18/06/2019	0.23	0.03	0.04	0.3	76.49	11.1	12.41	0.46	0.07	0.07
Small	Low	SmallLow	4	SL8	5	SL5.4	SL5B	19/06/2019	0.66	0.13	0.08	0.87	76	14.84	9.16	0.46	0.09	0.05
Small	Low	SmallLow	5	SL9	5	SL5.5	SL5B	19/06/2019	0.65	0.11	0.03	0.79	82.26	14.08	3.66	0.49	0.08	0.02
Small	Low	SmallLow	6	SL10	5	SL5.6	SL5B	19/06/2019	0.6	0.16	0.06	0.82	72.87	19.56	7.57	0.44	0.12	0.05
